# Supplementary material for: FYCO1 Frameshift Deletion in Wirehaired Pointing Griffon Dogs with Juvenile Cataract
Source: Genes (Basel). 2022 Feb 11;13(2):334. doi: 10.3390/genes13020334 (PMC8871958; doi:10.3390/genes13020334)
Supplement: Supplementary file 1 [file genes-13-00334-s001.zip]

Archive with 2 entries (2 files):
- Table_S1_Public_Genomes.xlsx
- Table_S2_Private_Variants_R1.xlsx
