# Supplementary material for: FYCO1 Frameshift Deletion in Wirehaired Pointing Griffon Dogs with Juvenile Cataract
Source: Genes (Basel). 2022 Feb 11;13(2):334. doi: 10.3390/genes13020334 (PMC8871958; doi:10.3390/genes13020334)
Supplement: Supplementary file 1 [file genes-13-00334-s001.zip › Table_S2_Private_Variants_R1.xlsx]

## Sheet: private homozygous variants
Table S2. Private homozygous variants in the genome of the affected Wirehaired Pointing Griffon. Variants were called with respect to the UU_Cfam_GSD_1.0 reference genome assembly. The functional annotation of the variants is based on the NCBI annotation release 106. The table is in "1 effect per line" format. Thus, one variant will be listed several times, if multiple effects, e.g. on different …
#CHROM	POS	REF	ALT	FILTER	ALLELE	EFFECT	IMPACT	GENE	GENEID	FEATURE	FEATUREID	BIOTYPE	RANK	HGVS_C	HGVS_P	PROVEAN	Mutpred2	PredictSNP	REMARK
chr1	10733342	A	C	PASS	C	intergenic_region	MODIFIER	LOC483946_3-LOC483947_3	LOC483946_3-LOC483947_3	intergenic_region	LOC483946_3-LOC483947_3		-1	n.10733342A>C
chr1	12412904	T	G	PASS	G	intergenic_region	MODIFIER	CDH7_3-LOC119870704_3	CDH7_3-LOC119870704_3	intergenic_region	CDH7_3-LOC119870704_3		-1	n.12412904T>G
chr1	31567803	G	A	PASS	A	intron_variant	MODIFIER	HECA_3	HECA_3	transcript	XM_038526185.1	protein_coding	1	c.274+4327G>A
chr1	31567803	G	A	PASS	A	intron_variant	MODIFIER	HECA_3	HECA_3	transcript	XM_038526186.1	protein_coding	1	c.274+4327G>A
chr1	31567803	G	A	PASS	A	intron_variant	MODIFIER	HECA_3	HECA_3	transcript	XR_005353589.1	pseudogene	1	n.374+4327G>A
chr1	31567803	G	A	PASS	A	intron_variant	MODIFIER	HECA_3	HECA_3	transcript	XM_038526189.1	protein_coding	1	c.85+3915G>A
chr1	31567803	G	A	PASS	A	intron_variant	MODIFIER	HECA_3	HECA_3	transcript	XM_038526187.1	protein_coding	1	c.85+3915G>A
chr1	31567803	G	A	PASS	A	intron_variant	MODIFIER	HECA_3	HECA_3	transcript	XM_038526190.1	protein_coding	1	c.85+3915G>A
chr1	32265399	C	G	PASS	G	intergenic_region	MODIFIER	LOC119870654_3-LOC111090654_3	LOC119870654_3-LOC111090654_3	intergenic_region	LOC119870654_3-LOC111090654_3		-1	n.32265399C>G
chr1	33474328	T	G	PASS	G	intron_variant	MODIFIER	LOC102157053_3	LOC102157053_3	transcript	XR_005353066.1	pseudogene	4	n.434+5307A>C
chr1	33474328	T	G	PASS	G	intron_variant	MODIFIER	LOC102157053_3	LOC102157053_3	transcript	XR_005353064.1	pseudogene	4	n.434+5307A>C
chr1	33474328	T	G	PASS	G	intron_variant	MODIFIER	LOC102157053_3	LOC102157053_3	transcript	XR_005353065.1	pseudogene	4	n.434+5307A>C
chr1	36014614	G	GA	PASS	GA	intron_variant	MODIFIER	UTRN_3	UTRN_3	transcript	NM_001012395.1_3	protein_coding	1	c.79+44969_79+44970insA
chr1	36938554	G	T	PASS	T	intron_variant	MODIFIER	LOC119875959	LOC119875959	transcript	XR_005353630.1	pseudogene	4	n.663-14867C>A
chr1	37594572	TTTCTCG	T	PASS	T	intron_variant	MODIFIER	GRM1_3	GRM1_3	transcript	XM_038526271.1	protein_coding	3	c.965+23690_965+23695delTTCTCG
chr1	37594572	TTTCTCG	T	PASS	T	intron_variant	MODIFIER	GRM1_3	GRM1_3	transcript	XM_038526275.1	protein_coding	3	c.965+23690_965+23695delTTCTCG
chr1	37594572	TTTCTCG	T	PASS	T	intron_variant	MODIFIER	GRM1_3	GRM1_3	transcript	XM_038526273.1	protein_coding	3	c.965+23690_965+23695delTTCTCG
chr1	37594572	TTTCTCG	T	PASS	T	intron_variant	MODIFIER	GRM1_3	GRM1_3	transcript	XM_038526276.1	protein_coding	3	c.965+23690_965+23695delTTCTCG
chr1	37594572	TTTCTCG	T	PASS	T	intron_variant	MODIFIER	GRM1_3	GRM1_3	transcript	XM_038526272.1	protein_coding	3	c.965+23690_965+23695delTTCTCG
chr1	37594582	C	T	PASS	T	intron_variant	MODIFIER	GRM1_3	GRM1_3	transcript	XM_038526271.1	protein_coding	3	c.965+23699C>T
chr1	37594582	C	T	PASS	T	intron_variant	MODIFIER	GRM1_3	GRM1_3	transcript	XM_038526275.1	protein_coding	3	c.965+23699C>T
chr1	37594582	C	T	PASS	T	intron_variant	MODIFIER	GRM1_3	GRM1_3	transcript	XM_038526273.1	protein_coding	3	c.965+23699C>T
chr1	37594582	C	T	PASS	T	intron_variant	MODIFIER	GRM1_3	GRM1_3	transcript	XM_038526276.1	protein_coding	3	c.965+23699C>T
chr1	37594582	C	T	PASS	T	intron_variant	MODIFIER	GRM1_3	GRM1_3	transcript	XM_038526272.1	protein_coding	3	c.965+23699C>T
chr1	44805944	G	A	PASS	A	intron_variant	MODIFIER	CNKSR3_3	CNKSR3_3	transcript	XM_038526372.1	protein_coding	1	c.53-11510C>T
chr1	49528297	C	A	PASS	A	upstream_gene_variant	MODIFIER	WTAP_4	WTAP_4	transcript	XM_038526483.1	protein_coding	-1	c.-1337C>A
chr1	49528297	C	A	PASS	A	upstream_gene_variant	MODIFIER	WTAP_4	WTAP_4	transcript	XM_038526487.1	protein_coding	-1	c.-1042C>A
chr1	49528297	C	A	PASS	A	upstream_gene_variant	MODIFIER	WTAP_4	WTAP_4	transcript	XM_038526488.1	protein_coding	-1	c.-1337C>A
chr1	49528297	C	A	PASS	A	upstream_gene_variant	MODIFIER	WTAP_4	WTAP_4	transcript	XM_038526486.1	protein_coding	-1	c.-2217C>A
chr1	49528297	C	A	PASS	A	upstream_gene_variant	MODIFIER	WTAP_4	WTAP_4	transcript	XM_038526484.1	protein_coding	-1	c.-2647C>A
chr1	49528297	C	A	PASS	A	upstream_gene_variant	MODIFIER	WTAP_4	WTAP_4	transcript	XM_038526485.1	protein_coding	-1	c.-4222C>A
chr1	49528297	C	A	PASS	A	intergenic_region	MODIFIER	LOC119875965-WTAP_4	LOC119875965-WTAP_4	intergenic_region	LOC119875965-WTAP_4		-1	n.49528297C>A
chr1	53498541	C	T	PASS	T	intergenic_region	MODIFIER	LOC111095940_3-LOC119871000_3	LOC111095940_3-LOC119871000_3	intergenic_region	LOC111095940_3-LOC119871000_3		-1	n.53498541C>T
chr1	65264222	TCCC	T	PASS	T	intron_variant	MODIFIER	NCOA7_3	NCOA7_3	transcript	XM_038526724.1	protein_coding	1	c.-63-2330_-63-2328delCCC
chr1	65264222	TCCC	T	PASS	T	intron_variant	MODIFIER	NCOA7_3	NCOA7_3	transcript	XM_038526725.1	protein_coding	1	c.-63-2330_-63-2328delCCC
chr1	77096168	G	A	PASS	A	intergenic_region	MODIFIER	RASEF_3-LOC111096571_3	RASEF_3-LOC111096571_3	intergenic_region	RASEF_3-LOC111096571_3		-1	n.77096168G>A
chr1	77370252	G	C	PASS	C	intergenic_region	MODIFIER	LOC111096571_3-LOC119867965_3	LOC111096571_3-LOC119867965_3	intergenic_region	LOC111096571_3-LOC119867965_3		-1	n.77370252G>C
chr1	77920537	A	AT	PASS	AT	intergenic_region	MODIFIER	LOC100684363_3-LOC119870824_3	LOC100684363_3-LOC119870824_3	intergenic_region	LOC100684363_3-LOC119870824_3		-1	n.77920537_77920538insT
chr1	78046654	T	TA	PASS	TA	intron_variant	MODIFIER	LOC102155844_3	LOC102155844_3	transcript	XM_038527000.1	protein_coding	3	c.-334+23643_-334+23644insT
chr1	78046654	T	TA	PASS	TA	intron_variant	MODIFIER	LOC102155844_3	LOC102155844_3	transcript	XM_038527001.1	protein_coding	1	c.-512-29524_-512-29523insT
chr1	78046654	T	TA	PASS	TA	intron_variant	MODIFIER	LOC102155844_3	LOC102155844_3	transcript	XM_038527002.1	protein_coding	1	c.-333-32236_-333-32235insT
chr1	92788599	A	G	PASS	G	intergenic_region	MODIFIER	LOC119870842_3-LOC102152915_3	LOC119870842_3-LOC102152915_3	intergenic_region	LOC119870842_3-LOC102152915_3		-1	n.92788599A>G
chr1	92788616	G	C	PASS	C	intergenic_region	MODIFIER	LOC119870842_3-LOC102152915_3	LOC119870842_3-LOC102152915_3	intergenic_region	LOC119870842_3-LOC102152915_3		-1	n.92788616G>C
chr1	92788636	G	C	PASS	C	intergenic_region	MODIFIER	LOC119870842_3-LOC102152915_3	LOC119870842_3-LOC102152915_3	intergenic_region	LOC119870842_3-LOC102152915_3		-1	n.92788636G>C
chr1	92788652	C	T	PASS	T	intergenic_region	MODIFIER	LOC119870842_3-LOC102152915_3	LOC119870842_3-LOC102152915_3	intergenic_region	LOC119870842_3-LOC102152915_3		-1	n.92788652C>T
chr1	98978198	G	A	PASS	A	upstream_gene_variant	MODIFIER	PHF2_3	PHF2_3	transcript	XM_038527369.1	protein_coding	-1	c.-574C>T
chr1	98978198	G	A	PASS	A	upstream_gene_variant	MODIFIER	LOC102153371_3	LOC102153371_3	transcript	XR_005354381.1	pseudogene	-1	n.-133G>A
chr1	98978198	G	A	PASS	A	upstream_gene_variant	MODIFIER	PHF2_3	PHF2_3	transcript	XM_038527370.1	protein_coding	-1	c.-2048C>T
chr1	98978198	G	A	PASS	A	upstream_gene_variant	MODIFIER	LOC102153371_3	LOC102153371_3	transcript	XR_005354383.1	pseudogene	-1	n.-134G>A
chr1	98978198	G	A	PASS	A	upstream_gene_variant	MODIFIER	LOC102153371_3	LOC102153371_3	transcript	XR_005354382.1	pseudogene	-1	n.-135G>A
chr1	98978198	G	A	PASS	A	upstream_gene_variant	MODIFIER	LOC102153371_3	LOC102153371_3	transcript	XR_005354380.1	pseudogene	-1	n.-140G>A
chr1	98978198	G	A	PASS	A	intron_variant	MODIFIER	LOC102153371_3	LOC102153371_3	transcript	XR_005354384.1	pseudogene	1	n.124+103G>A
chr1	108624591	T	C	PASS	C	intron_variant	MODIFIER	ZNF114_3	ZNF114_3	transcript	XM_038528390.1	protein_coding	2	c.4-490A>G
chr1	108624599	C	G	PASS	G	intron_variant	MODIFIER	ZNF114_3	ZNF114_3	transcript	XM_038528390.1	protein_coding	2	c.4-498G>C
chr1	120167731	T	C	VQSRTrancheSNP99.90to100.00	C	upstream_gene_variant	MODIFIER	RGS9BP_3	RGS9BP_3	transcript	XM_038529489.1	protein_coding	-1	c.-868A>G
chr1	120167731	T	C	VQSRTrancheSNP99.90to100.00	C	upstream_gene_variant	MODIFIER	ANKRD27_3	ANKRD27_3	transcript	XM_038529491.1	protein_coding	-1	c.-318T>C
chr1	120167731	T	C	VQSRTrancheSNP99.90to100.00	C	upstream_gene_variant	MODIFIER	ANKRD27_3	ANKRD27_3	transcript	XM_038529495.1	protein_coding	-1	c.-318T>C
chr1	120167731	T	C	VQSRTrancheSNP99.90to100.00	C	upstream_gene_variant	MODIFIER	ANKRD27_3	ANKRD27_3	transcript	XM_038529494.1	protein_coding	-1	c.-318T>C
chr1	120167731	T	C	VQSRTrancheSNP99.90to100.00	C	upstream_gene_variant	MODIFIER	ANKRD27_3	ANKRD27_3	transcript	XM_038529493.1	protein_coding	-1	c.-318T>C
chr1	120167731	T	C	VQSRTrancheSNP99.90to100.00	C	upstream_gene_variant	MODIFIER	ANKRD27_3	ANKRD27_3	transcript	XM_038529496.1	protein_coding	-1	c.-622T>C
chr1	120167731	T	C	VQSRTrancheSNP99.90to100.00	C	upstream_gene_variant	MODIFIER	ANKRD27_3	ANKRD27_3	transcript	XM_038529498.1	protein_coding	-1	c.-405T>C
chr1	120167731	T	C	VQSRTrancheSNP99.90to100.00	C	upstream_gene_variant	MODIFIER	ANKRD27_3	ANKRD27_3	transcript	XM_038529499.1	protein_coding	-1	c.-401T>C
chr1	120167731	T	C	VQSRTrancheSNP99.90to100.00	C	upstream_gene_variant	MODIFIER	ANKRD27_3	ANKRD27_3	transcript	XM_038529502.1	protein_coding	-1	c.-288T>C
chr1	120167731	T	C	VQSRTrancheSNP99.90to100.00	C	upstream_gene_variant	MODIFIER	ANKRD27_3	ANKRD27_3	transcript	XM_038529492.1	protein_coding	-1	c.-318T>C
chr1	120167731	T	C	VQSRTrancheSNP99.90to100.00	C	upstream_gene_variant	MODIFIER	ANKRD27_3	ANKRD27_3	transcript	XM_038529503.1	protein_coding	-1	c.-196T>C
chr1	120167731	T	C	VQSRTrancheSNP99.90to100.00	C	upstream_gene_variant	MODIFIER	ANKRD27_3	ANKRD27_3	transcript	XM_038529500.1	protein_coding	-1	c.-313T>C
chr1	120167731	T	C	VQSRTrancheSNP99.90to100.00	C	upstream_gene_variant	MODIFIER	ANKRD27_3	ANKRD27_3	transcript	XM_038529497.1	protein_coding	-1	c.-2504T>C
chr1	120167731	T	C	VQSRTrancheSNP99.90to100.00	C	intergenic_region	MODIFIER	RGS9BP_3-ANKRD27_3	RGS9BP_3-ANKRD27_3	intergenic_region	RGS9BP_3-ANKRD27_3		-1	n.120167731T>C
chr1	122298162	A	C	PASS	C	intergenic_region	MODIFIER	LOC119863924_3-LOC111098411_3	LOC119863924_3-LOC111098411_3	intergenic_region	LOC119863924_3-LOC111098411_3		-1	n.122298162A>C
chr2	15869019	C	CAAATAAAA	PASS	CAAATAAAA	intron_variant	MODIFIER	MPP7_3	MPP7_3	transcript	XM_038529943.1	protein_coding	5	c.556-99716_556-99715insAAATAAAA
chr2	15869019	C	CAAATAAAA	PASS	CAAATAAAA	intron_variant	MODIFIER	LOC119876056	LOC119876056	transcript	XR_005355246.1	pseudogene	2	n.325+9950_325+9951insAAATAAAA
chr2	15869019	C	CAAATAAAA	PASS	CAAATAAAA	intron_variant	MODIFIER	MPP7_3	MPP7_3	transcript	XM_038529944.1	protein_coding	4	c.556-99716_556-99715insAAATAAAA
chr2	15869019	C	CAAATAAAA	PASS	CAAATAAAA	intron_variant	MODIFIER	MPP7_3	MPP7_3	transcript	XM_038529945.1	protein_coding	5	c.556-99716_556-99715insAAATAAAA
chr2	15869019	C	CAAATAAAA	PASS	CAAATAAAA	intron_variant	MODIFIER	MPP7_3	MPP7_3	transcript	XM_038529946.1	protein_coding	5	c.556-99716_556-99715insAAATAAAA
chr2	15869019	C	CAAATAAAA	PASS	CAAATAAAA	intron_variant	MODIFIER	MPP7_3	MPP7_3	transcript	XM_038529947.1	protein_coding	5	c.556-99716_556-99715insAAATAAAA
chr2	42792492	G	T	PASS	T	intron_variant	MODIFIER	LOC119870237_3	LOC119870237_3	transcript	XR_005355521.1	pseudogene	4	n.2201-10435C>A
chr2	42792492	G	T	PASS	T	intron_variant	MODIFIER	LOC119870237_3	LOC119870237_3	transcript	XR_005355523.1	pseudogene	2	n.295-10435C>A
chr2	42792492	G	T	PASS	T	intron_variant	MODIFIER	LOC119870237_3	LOC119870237_3	transcript	XR_005355522.1	pseudogene	1	n.67-10435C>A
chr2	45349836	G	A	VQSRTrancheSNP99.90to100.00	A	intron_variant	MODIFIER	PDE4D_3	PDE4D_3	transcript	XM_038530650.1	protein_coding	1	c.456-91690C>T
chr2	45349836	G	A	VQSRTrancheSNP99.90to100.00	A	intron_variant	MODIFIER	LOC111094481_3	LOC111094481_3	transcript	XR_005355567.1	pseudogene	1	n.111-13190G>A
chr2	45349836	G	A	VQSRTrancheSNP99.90to100.00	A	intron_variant	MODIFIER	PDE4D_3	PDE4D_3	transcript	XM_038530665.1	protein_coding	1	c.-50+31522C>T
chr2	45349836	G	A	VQSRTrancheSNP99.90to100.00	A	intron_variant	MODIFIER	PDE4D_3	PDE4D_3	transcript	XM_038530661.1	protein_coding	1	c.89+32037C>T
chr2	45349836	G	A	VQSRTrancheSNP99.90to100.00	A	intron_variant	MODIFIER	PDE4D_3	PDE4D_3	transcript	XM_038530660.1	protein_coding	1	c.126-91690C>T
chr2	45349836	G	A	VQSRTrancheSNP99.90to100.00	A	intron_variant	MODIFIER	PDE4D_3	PDE4D_3	transcript	XM_038530664.1	protein_coding	1	c.48-91690C>T
chr2	45349836	G	A	VQSRTrancheSNP99.90to100.00	A	intron_variant	MODIFIER	PDE4D_3	PDE4D_3	transcript	XM_038530663.1	protein_coding	1	c.57-91690C>T
chr2	45349836	G	A	VQSRTrancheSNP99.90to100.00	A	intron_variant	MODIFIER	PDE4D_3	PDE4D_3	transcript	XM_038530658.1	protein_coding	1	c.267-91690C>T
chr2	45349836	G	A	VQSRTrancheSNP99.90to100.00	A	intron_variant	MODIFIER	PDE4D_3	PDE4D_3	transcript	XM_038530659.1	protein_coding	2	c.177-91690C>T
chr2	45349836	G	A	VQSRTrancheSNP99.90to100.00	A	intron_variant	MODIFIER	PDE4D_3	PDE4D_3	transcript	XM_038530657.1	protein_coding	3	c.273-91690C>T
chr2	45349836	G	A	VQSRTrancheSNP99.90to100.00	A	intron_variant	MODIFIER	PDE4D_3	PDE4D_3	transcript	XM_038530655.1	protein_coding	4	c.273-91690C>T
chr2	45349836	G	A	VQSRTrancheSNP99.90to100.00	A	intron_variant	MODIFIER	PDE4D_3	PDE4D_3	transcript	XM_038530656.1	protein_coding	3	c.273-91690C>T
chr2	45349836	G	A	VQSRTrancheSNP99.90to100.00	A	intron_variant	MODIFIER	PDE4D_3	PDE4D_3	transcript	XM_038530651.1	protein_coding	8	c.273-91690C>T
chr2	45349836	G	A	VQSRTrancheSNP99.90to100.00	A	intron_variant	MODIFIER	PDE4D_3	PDE4D_3	transcript	XM_038530652.1	protein_coding	5	c.273-91690C>T
chr2	45349836	G	A	VQSRTrancheSNP99.90to100.00	A	intron_variant	MODIFIER	PDE4D_3	PDE4D_3	transcript	XM_038530653.1	protein_coding	6	c.273-91690C>T
chr2	45349836	G	A	VQSRTrancheSNP99.90to100.00	A	intron_variant	MODIFIER	PDE4D_3	PDE4D_3	transcript	XM_038530654.1	protein_coding	4	c.273-91690C>T
chr2	45349836	G	A	VQSRTrancheSNP99.90to100.00	A	intron_variant	MODIFIER	PDE4D_3	PDE4D_3	transcript	XM_038530676.1	protein_coding	6	c.273-91690C>T
chr2	45349836	G	A	VQSRTrancheSNP99.90to100.00	A	intron_variant	MODIFIER	PDE4D_3	PDE4D_3	transcript	XM_038530675.1	protein_coding	6	c.273-91690C>T
chr2	45349836	G	A	VQSRTrancheSNP99.90to100.00	A	intron_variant	MODIFIER	LOC111094481_3	LOC111094481_3	transcript	XR_005355568.1	pseudogene	1	n.111-13190G>A
chr2	72180358	TTTCTTTCTTTCTTTCTTTCTTTCTTTCTTTCTTTCTTTCTTCTTTCTTTCTTTCTTTCTCTTCTTCTTCTCTTTC	T	PASS	T	intergenic_region	MODIFIER	AHDC1_3-WASF2_3	AHDC1_3-WASF2_3	intergenic_region	AHDC1_3-WASF2_3		-1	n.72180359_72180433delTTCTTTCTTTCTTTCTTTCTTTCTTTCTTTCTTTCTTTCTTCTTTCTTTCTTTCTTTCTCTTCTTCTTCTCTTTC
chr2	74877539	G	A	PASS	A	intron_variant	MODIFIER	MYOM3_3	MYOM3_3	transcript	XM_038531603.1	protein_coding	1	c.-19+1083G>A
chr2	75031612	T	A	PASS	A	downstream_gene_variant	MODIFIER	LOC111093570_3	LOC111093570_3	transcript	XR_005356003.1	pseudogene	-1	n.*2905A>T
chr2	75031612	T	A	PASS	A	downstream_gene_variant	MODIFIER	LOC111093570_3	LOC111093570_3	transcript	XR_005356001.1	pseudogene	-1	n.*3427A>T
chr2	75031612	T	A	PASS	A	downstream_gene_variant	MODIFIER	LOC111093570_3	LOC111093570_3	transcript	XR_005356002.1	pseudogene	-1	n.*3427A>T
chr2	75031612	T	A	PASS	A	downstream_gene_variant	MODIFIER	LOC111093570_3	LOC111093570_3	transcript	XR_005356004.1	pseudogene	-1	n.*3427A>T
chr2	75031612	T	A	PASS	A	downstream_gene_variant	MODIFIER	LOC111093570_3	LOC111093570_3	transcript	XR_005356005.1	pseudogene	-1	n.*3427A>T
chr2	75031612	T	A	PASS	A	downstream_gene_variant	MODIFIER	LOC111093570_3	LOC111093570_3	transcript	XR_005356009.1	pseudogene	-1	n.*3427A>T
chr2	75031612	T	A	PASS	A	downstream_gene_variant	MODIFIER	LOC111093570_3	LOC111093570_3	transcript	XR_005356010.1	pseudogene	-1	n.*3427A>T
chr2	75031612	T	A	PASS	A	downstream_gene_variant	MODIFIER	LOC111093570_3	LOC111093570_3	transcript	XR_005356011.1	pseudogene	-1	n.*3427A>T
chr2	75031612	T	A	PASS	A	downstream_gene_variant	MODIFIER	LOC111093570_3	LOC111093570_3	transcript	XR_005356012.1	pseudogene	-1	n.*3427A>T
chr2	75031612	T	A	PASS	A	downstream_gene_variant	MODIFIER	LOC111093570_3	LOC111093570_3	transcript	XR_005356008.1	pseudogene	-1	n.*3427A>T
chr2	75031612	T	A	PASS	A	downstream_gene_variant	MODIFIER	LOC111093570_3	LOC111093570_3	transcript	XR_005356006.1	pseudogene	-1	n.*3428A>T
chr2	75031612	T	A	PASS	A	intergenic_region	MODIFIER	PNRC2_3-LOC111093570_3	PNRC2_3-LOC111093570_3	intergenic_region	PNRC2_3-LOC111093570_3		-1	n.75031612T>A
chr2	75460207	A	G	PASS	G	intergenic_region	MODIFIER	ZNF436_3-HNRNPR_3	ZNF436_3-HNRNPR_3	intergenic_region	ZNF436_3-HNRNPR_3		-1	n.75460207A>G
chr2	77885137	A	C	PASS	C	intron_variant	MODIFIER	LOC119870456_3	LOC119870456_3	transcript	XR_005356082.1	pseudogene	1	n.1288+48313A>C
chr2	77885137	A	C	PASS	C	intron_variant	MODIFIER	LOC119870456_3	LOC119870456_3	transcript	XR_005356078.1	pseudogene	1	n.1288+48313A>C
chr2	77885137	A	C	PASS	C	intron_variant	MODIFIER	LOC119870456_3	LOC119870456_3	transcript	XR_005356076.1	pseudogene	1	n.1287+48313A>C
chr2	77885137	A	C	PASS	C	intron_variant	MODIFIER	LOC119870456_3	LOC119870456_3	transcript	XR_005356079.1	pseudogene	1	n.1287+48313A>C
chr2	83324017	A	AGG	PASS	AGG	intron_variant	MODIFIER	DHRS3_3	DHRS3_3	transcript	XM_038531962.1	protein_coding	1	c.196-9850_196-9849insGG
chr2	83324017	A	AGG	PASS	AGG	intron_variant	MODIFIER	DHRS3_3	DHRS3_3	transcript	XM_038531963.1	protein_coding	1	c.-60-9850_-60-9849insGG
chr2	83324017	A	AGG	PASS	AGG	intron_variant	MODIFIER	DHRS3_3	DHRS3_3	transcript	XM_038531964.1	protein_coding	1	c.-60-9850_-60-9849insGG
chr2	83324017	A	AGG	PASS	AGG	intron_variant	MODIFIER	DHRS3_3	DHRS3_3	transcript	XM_038531965.1	protein_coding	1	c.-61+2254_-61+2255insGG
chr3	11663972	C	A	PASS	A	intron_variant	MODIFIER	LOC119871074_3	LOC119871074_3	transcript	XR_005356620.1	pseudogene	1	n.327-16460G>T
chr3	11690407	G	A	PASS	A	intron_variant	MODIFIER	LOC119871074_3	LOC119871074_3	transcript	XR_005356620.1	pseudogene	1	n.326+31637C>T
chr3	11719998	A	T	PASS	T	intron_variant	MODIFIER	LOC119871074_3	LOC119871074_3	transcript	XR_005356620.1	pseudogene	1	n.326+2046T>A
chr3	11752059	G	A	PASS	A	intergenic_region	MODIFIER	LOC119871074_3-LOC100687310_3	LOC119871074_3-LOC100687310_3	intergenic_region	LOC119871074_3-LOC100687310_3		-1	n.11752059G>A
chr3	11814965	A	G	PASS	G	intergenic_region	MODIFIER	LOC119871074_3-LOC100687310_3	LOC119871074_3-LOC100687310_3	intergenic_region	LOC119871074_3-LOC100687310_3		-1	n.11814965A>G
chr3	12055600	G	A	PASS	A	intergenic_region	MODIFIER	LOC119871074_3-LOC100687310_3	LOC119871074_3-LOC100687310_3	intergenic_region	LOC119871074_3-LOC100687310_3		-1	n.12055600G>A
chr3	12059049	A	ATG	PASS	ATG	intergenic_region	MODIFIER	LOC119871074_3-LOC100687310_3	LOC119871074_3-LOC100687310_3	intergenic_region	LOC119871074_3-LOC100687310_3		-1	n.12059049_12059050insTG
chr3	12064428	GT	G	PASS	G	intergenic_region	MODIFIER	LOC119871074_3-LOC100687310_3	LOC119871074_3-LOC100687310_3	intergenic_region	LOC119871074_3-LOC100687310_3		-1	n.12064429delT
chr3	12074534	T	C	PASS	C	intergenic_region	MODIFIER	LOC119871074_3-LOC100687310_3	LOC119871074_3-LOC100687310_3	intergenic_region	LOC119871074_3-LOC100687310_3		-1	n.12074534T>C
chr3	12075916	A	T	PASS	T	intergenic_region	MODIFIER	LOC119871074_3-LOC100687310_3	LOC119871074_3-LOC100687310_3	intergenic_region	LOC119871074_3-LOC100687310_3		-1	n.12075916A>T
chr3	12081902	G	A	PASS	A	intergenic_region	MODIFIER	LOC119871074_3-LOC100687310_3	LOC119871074_3-LOC100687310_3	intergenic_region	LOC119871074_3-LOC100687310_3		-1	n.12081902G>A
chr3	12115890	G	A	PASS	A	intergenic_region	MODIFIER	LOC119871074_3-LOC100687310_3	LOC119871074_3-LOC100687310_3	intergenic_region	LOC119871074_3-LOC100687310_3		-1	n.12115890G>A
chr3	12138988	C	G	PASS	G	intergenic_region	MODIFIER	LOC119871074_3-LOC100687310_3	LOC119871074_3-LOC100687310_3	intergenic_region	LOC119871074_3-LOC100687310_3		-1	n.12138988C>G
chr3	12188083	G	T	PASS	T	intergenic_region	MODIFIER	LOC119871074_3-LOC100687310_3	LOC119871074_3-LOC100687310_3	intergenic_region	LOC119871074_3-LOC100687310_3		-1	n.12188083G>T
chr3	12189321	G	GCA	PASS	GCA	intergenic_region	MODIFIER	LOC119871074_3-LOC100687310_3	LOC119871074_3-LOC100687310_3	intergenic_region	LOC119871074_3-LOC100687310_3		-1	n.12189321_12189322insCA
chr3	12191588	G	A	PASS	A	intergenic_region	MODIFIER	LOC119871074_3-LOC100687310_3	LOC119871074_3-LOC100687310_3	intergenic_region	LOC119871074_3-LOC100687310_3		-1	n.12191588G>A
chr3	12191960	C	T	PASS	T	intergenic_region	MODIFIER	LOC119871074_3-LOC100687310_3	LOC119871074_3-LOC100687310_3	intergenic_region	LOC119871074_3-LOC100687310_3		-1	n.12191960C>T
chr3	12195363	CACTT	C	PASS	C	intergenic_region	MODIFIER	LOC119871074_3-LOC100687310_3	LOC119871074_3-LOC100687310_3	intergenic_region	LOC119871074_3-LOC100687310_3		-1	n.12195364_12195367delACTT
chr3	12219046	G	A	PASS	A	intergenic_region	MODIFIER	LOC119871074_3-LOC100687310_3	LOC119871074_3-LOC100687310_3	intergenic_region	LOC119871074_3-LOC100687310_3		-1	n.12219046G>A
chr3	12230480	T	C	PASS	C	intergenic_region	MODIFIER	LOC119871074_3-LOC100687310_3	LOC119871074_3-LOC100687310_3	intergenic_region	LOC119871074_3-LOC100687310_3		-1	n.12230480T>C
chr3	12235065	C	G	PASS	G	intergenic_region	MODIFIER	LOC119871074_3-LOC100687310_3	LOC119871074_3-LOC100687310_3	intergenic_region	LOC119871074_3-LOC100687310_3		-1	n.12235065C>G
chr3	12235653	T	C	PASS	C	intergenic_region	MODIFIER	LOC119871074_3-LOC100687310_3	LOC119871074_3-LOC100687310_3	intergenic_region	LOC119871074_3-LOC100687310_3		-1	n.12235653T>C
chr3	12237521	T	C	PASS	C	intergenic_region	MODIFIER	LOC119871074_3-LOC100687310_3	LOC119871074_3-LOC100687310_3	intergenic_region	LOC119871074_3-LOC100687310_3		-1	n.12237521T>C
chr3	12245035	G	A	PASS	A	intergenic_region	MODIFIER	LOC119871074_3-LOC100687310_3	LOC119871074_3-LOC100687310_3	intergenic_region	LOC119871074_3-LOC100687310_3		-1	n.12245035G>A
chr3	12245976	C	T	PASS	T	intergenic_region	MODIFIER	LOC119871074_3-LOC100687310_3	LOC119871074_3-LOC100687310_3	intergenic_region	LOC119871074_3-LOC100687310_3		-1	n.12245976C>T
chr3	12247309	TC	T	PASS	T	intergenic_region	MODIFIER	LOC119871074_3-LOC100687310_3	LOC119871074_3-LOC100687310_3	intergenic_region	LOC119871074_3-LOC100687310_3		-1	n.12247310delC
chr3	12247962	A	C	PASS	C	intergenic_region	MODIFIER	LOC119871074_3-LOC100687310_3	LOC119871074_3-LOC100687310_3	intergenic_region	LOC119871074_3-LOC100687310_3		-1	n.12247962A>C
chr3	12333567	T	C	PASS	C	intergenic_region	MODIFIER	LOC100687310_3-LOC119871380_3	LOC100687310_3-LOC119871380_3	intergenic_region	LOC100687310_3-LOC119871380_3		-1	n.12333567T>C
chr3	12358598	A	T	PASS	T	upstream_gene_variant	MODIFIER	LOC119871380_3	LOC119871380_3	transcript	XR_005357480.1	snRNA	-1	n.-3972A>T
chr3	12358598	A	T	PASS	T	intergenic_region	MODIFIER	LOC100687310_3-LOC119871380_3	LOC100687310_3-LOC119871380_3	intergenic_region	LOC100687310_3-LOC119871380_3		-1	n.12358598A>T
chr3	12380578	G	A	PASS	A	downstream_gene_variant	MODIFIER	LOC119870736_3	LOC119870736_3	transcript	XR_005356286.1	pseudogene	-1	n.*1121C>T
chr3	12380578	G	A	PASS	A	intergenic_region	MODIFIER	LOC119871380_3-LOC119870736_3	LOC119871380_3-LOC119870736_3	intergenic_region	LOC119871380_3-LOC119870736_3		-1	n.12380578G>A
chr3	12404893	C	A	PASS	A	intergenic_region	MODIFIER	LOC119870736_3-RIOK2_3	LOC119870736_3-RIOK2_3	intergenic_region	LOC119870736_3-RIOK2_3		-1	n.12404893C>A
chr3	12431006	T	TG	PASS	TG	intergenic_region	MODIFIER	LOC119870736_3-RIOK2_3	LOC119870736_3-RIOK2_3	intergenic_region	LOC119870736_3-RIOK2_3		-1	n.12431006_12431007insG
chr3	12432817	C	A	PASS	A	intergenic_region	MODIFIER	LOC119870736_3-RIOK2_3	LOC119870736_3-RIOK2_3	intergenic_region	LOC119870736_3-RIOK2_3		-1	n.12432817C>A
chr3	12453961	G	A	PASS	A	intergenic_region	MODIFIER	LOC119870736_3-RIOK2_3	LOC119870736_3-RIOK2_3	intergenic_region	LOC119870736_3-RIOK2_3		-1	n.12453961G>A
chr3	12459176	C	T	VQSRTrancheSNP99.90to100.00	T	intergenic_region	MODIFIER	LOC119870736_3-RIOK2_3	LOC119870736_3-RIOK2_3	intergenic_region	LOC119870736_3-RIOK2_3		-1	n.12459176C>T
chr3	12463497	C	T	PASS	T	intergenic_region	MODIFIER	LOC119870736_3-RIOK2_3	LOC119870736_3-RIOK2_3	intergenic_region	LOC119870736_3-RIOK2_3		-1	n.12463497C>T
chr3	12512029	T	G	PASS	G	intergenic_region	MODIFIER	LOC119870736_3-RIOK2_3	LOC119870736_3-RIOK2_3	intergenic_region	LOC119870736_3-RIOK2_3		-1	n.12512029T>G
chr3	12606933	TA	T	PASS	T	intron_variant	MODIFIER	RIOK2_3	RIOK2_3	transcript	XM_038532251.1	protein_coding	9	c.1506+1959delA
chr3	12606933	TA	T	PASS	T	intron_variant	MODIFIER	RIOK2_3	RIOK2_3	transcript	XM_038532252.1	protein_coding	9	c.1482+1959delA
chr3	12606933	TA	T	PASS	T	intron_variant	MODIFIER	RIOK2_3	RIOK2_3	transcript	XM_038532255.1	protein_coding	10	c.1431+1959delA
chr3	12606933	TA	T	PASS	T	intron_variant	MODIFIER	RIOK2_3	RIOK2_3	transcript	XM_038532254.1	protein_coding	10	c.1455+1959delA
chr3	12606933	TA	T	PASS	T	intron_variant	MODIFIER	RIOK2_3	RIOK2_3	transcript	XM_038532253.1	protein_coding	9	c.1470+1959delA
chr3	12657189	G	A	PASS	A	intron_variant	MODIFIER	LIX1_3	LIX1_3	transcript	XM_038532262.1	protein_coding	3	c.387+677G>A
chr3	12657189	G	A	PASS	A	intron_variant	MODIFIER	LIX1_3	LIX1_3	transcript	XM_038532264.1	protein_coding	3	c.387+677G>A
chr3	12657189	G	A	PASS	A	intron_variant	MODIFIER	LIX1_3	LIX1_3	transcript	XM_038532263.1	protein_coding	4	c.291+677G>A
chr3	12704823	T	C	PASS	C	downstream_gene_variant	MODIFIER	LNPEP_3	LNPEP_3	transcript	XM_038532259.1	protein_coding	-1	c.*3224A>G
chr3	12704823	T	C	PASS	C	intergenic_region	MODIFIER	LOC102153214_3-LNPEP_3	LOC102153214_3-LNPEP_3	intergenic_region	LOC102153214_3-LNPEP_3		-1	n.12704823T>C
chr3	12717567	T	C	PASS	C	downstream_gene_variant	MODIFIER	LNPEP_3	LNPEP_3	transcript	XM_038532256.1	protein_coding	-1	c.*3492A>G
chr3	12717567	T	C	PASS	C	downstream_gene_variant	MODIFIER	LNPEP_3	LNPEP_3	transcript	XM_038532258.1	protein_coding	-1	c.*3492A>G
chr3	12717567	T	C	PASS	C	downstream_gene_variant	MODIFIER	LNPEP_3	LNPEP_3	transcript	XM_038532257.1	protein_coding	-1	c.*3492A>G
chr3	12717567	T	C	PASS	C	intron_variant	MODIFIER	LNPEP_3	LNPEP_3	transcript	XM_038532259.1	protein_coding	17	c.2982+4294A>G
chr3	13030658	G	A	PASS	A	intron_variant	MODIFIER	CAST_3	CAST_3	transcript	XM_038532272.1	protein_coding	3	c.210+7771C>T
chr3	13030658	G	A	PASS	A	intron_variant	MODIFIER	CAST_3	CAST_3	transcript	XM_038532290.1	protein_coding	1	c.-40+1343C>T
chr3	13030658	G	A	PASS	A	intron_variant	MODIFIER	CAST_3	CAST_3	transcript	XM_038532288.1	protein_coding	1	c.-40+1343C>T
chr3	13030658	G	A	PASS	A	intron_variant	MODIFIER	CAST_3	CAST_3	transcript	XM_038532289.1	protein_coding	1	c.-40+1343C>T
chr3	13030658	G	A	PASS	A	intron_variant	MODIFIER	CAST_3	CAST_3	transcript	XM_038532291.1	protein_coding	1	c.-40+1343C>T
chr3	13030658	G	A	PASS	A	intron_variant	MODIFIER	CAST_3	CAST_3	transcript	XM_038532276.1	protein_coding	3	c.165+7771C>T
chr3	13030658	G	A	PASS	A	intron_variant	MODIFIER	CAST_3	CAST_3	transcript	XM_038532280.1	protein_coding	3	c.210+7771C>T
chr3	13030658	G	A	PASS	A	intron_variant	MODIFIER	CAST_3	CAST_3	transcript	XM_038532281.1	protein_coding	3	c.210+7771C>T
chr3	13030658	G	A	PASS	A	intron_variant	MODIFIER	CAST_3	CAST_3	transcript	XM_038532282.1	protein_coding	3	c.210+7771C>T
chr3	13030658	G	A	PASS	A	intron_variant	MODIFIER	CAST_3	CAST_3	transcript	XM_038532285.1	protein_coding	3	c.210+7771C>T
chr3	13030658	G	A	PASS	A	intron_variant	MODIFIER	CAST_3	CAST_3	transcript	XM_038532286.1	protein_coding	3	c.210+7771C>T
chr3	13030658	G	A	PASS	A	intron_variant	MODIFIER	CAST_3	CAST_3	transcript	XM_038532287.1	protein_coding	3	c.210+7771C>T
chr3	13030658	G	A	PASS	A	intron_variant	MODIFIER	CAST_3	CAST_3	transcript	XM_038532273.1	protein_coding	3	c.210+7771C>T
chr3	13030658	G	A	PASS	A	intron_variant	MODIFIER	CAST_3	CAST_3	transcript	XM_038532274.1	protein_coding	3	c.210+7771C>T
chr3	13030658	G	A	PASS	A	intron_variant	MODIFIER	CAST_3	CAST_3	transcript	XM_038532275.1	protein_coding	3	c.210+7771C>T
chr3	13030658	G	A	PASS	A	intron_variant	MODIFIER	CAST_3	CAST_3	transcript	XM_038532277.1	protein_coding	3	c.210+7771C>T
chr3	13030658	G	A	PASS	A	intron_variant	MODIFIER	CAST_3	CAST_3	transcript	XM_038532278.1	protein_coding	3	c.210+7771C>T
chr3	13030658	G	A	PASS	A	intron_variant	MODIFIER	CAST_3	CAST_3	transcript	XM_038532279.1	protein_coding	3	c.210+7771C>T
chr3	13030658	G	A	PASS	A	intron_variant	MODIFIER	CAST_3	CAST_3	transcript	XM_038532283.1	protein_coding	3	c.210+7771C>T
chr3	13030658	G	A	PASS	A	intron_variant	MODIFIER	CAST_3	CAST_3	transcript	XM_038532284.1	protein_coding	3	c.210+7771C>T
chr3	13150971	C	A	PASS	A	intergenic_region	MODIFIER	LOC111095126_3-LOC111095128_3	LOC111095126_3-LOC111095128_3	intergenic_region	LOC111095126_3-LOC111095128_3		-1	n.13150971C>A
chr3	13191431	T	C	PASS	C	downstream_gene_variant	MODIFIER	LOC111095129_3	LOC111095129_3	transcript	XR_005356293.1	pseudogene	-1	n.*4888T>C
chr3	13191431	T	C	PASS	C	downstream_gene_variant	MODIFIER	LOC111095129_3	LOC111095129_3	transcript	XR_005356292.1	pseudogene	-1	n.*4888T>C
chr3	13191431	T	C	PASS	C	intergenic_region	MODIFIER	LOC111095129_3-LOC111095131_3	LOC111095129_3-LOC111095131_3	intergenic_region	LOC111095129_3-LOC111095131_3		-1	n.13191431T>C
chr3	13900727	A	C	PASS	C	downstream_gene_variant	MODIFIER	LOC119871108_3	LOC119871108_3	transcript	XR_005356671.1	pseudogene	-1	n.*3477A>C
chr3	13900727	A	C	PASS	C	intron_variant	MODIFIER	RHOBTB3_3	RHOBTB3_3	transcript	XM_038532301.1	protein_coding	4	c.570+746T>G
chr3	13900727	A	C	PASS	C	intron_variant	MODIFIER	RHOBTB3_3	RHOBTB3_3	transcript	XM_038532302.1	protein_coding	4	c.570+746T>G
chr3	14229481	C	T	PASS	T	downstream_gene_variant	MODIFIER	LOC111095133_3	LOC111095133_3	transcript	XR_005356675.1	pseudogene	-1	n.*3561C>T
chr3	14229481	C	T	PASS	T	intergenic_region	MODIFIER	LOC111095133_3-MCTP1_3	LOC111095133_3-MCTP1_3	intergenic_region	LOC111095133_3-MCTP1_3		-1	n.14229481C>T
chr3	14259776	A	G	PASS	G	intergenic_region	MODIFIER	LOC111095133_3-MCTP1_3	LOC111095133_3-MCTP1_3	intergenic_region	LOC111095133_3-MCTP1_3		-1	n.14259776A>G
chr3	14269247	C	T	PASS	T	intergenic_region	MODIFIER	LOC111095133_3-MCTP1_3	LOC111095133_3-MCTP1_3	intergenic_region	LOC111095133_3-MCTP1_3		-1	n.14269247C>T
chr3	15347069	C	T	PASS	T	intron_variant	MODIFIER	FAM172A_3	FAM172A_3	transcript	XM_038532329.1	protein_coding	1	c.-18-15268C>T
chr3	15347069	C	T	PASS	T	intron_variant	MODIFIER	FAM172A_3	FAM172A_3	transcript	XM_038532335.1	protein_coding	1	c.-33+20642C>T
chr3	15347069	C	T	PASS	T	intron_variant	MODIFIER	FAM172A_3	FAM172A_3	transcript	XM_038532334.1	protein_coding	1	c.-33+20642C>T
chr3	15347069	C	T	PASS	T	intron_variant	MODIFIER	FAM172A_3	FAM172A_3	transcript	XM_038532337.1	protein_coding	1	c.-33+20642C>T
chr3	15347069	C	T	PASS	T	intron_variant	MODIFIER	FAM172A_3	FAM172A_3	transcript	XM_038532333.1	protein_coding	1	c.-33+20642C>T
chr3	15347069	C	T	PASS	T	intron_variant	MODIFIER	FAM172A_3	FAM172A_3	transcript	XM_038532338.1	protein_coding	1	c.-33+20642C>T
chr3	15347069	C	T	PASS	T	intron_variant	MODIFIER	FAM172A_3	FAM172A_3	transcript	XM_038532328.1	protein_coding	1	c.-33+20642C>T
chr3	15347069	C	T	PASS	T	intron_variant	MODIFIER	FAM172A_3	FAM172A_3	transcript	XM_038532336.1	protein_coding	1	c.-33+20642C>T
chr3	15347069	C	T	PASS	T	intron_variant	MODIFIER	FAM172A_3	FAM172A_3	transcript	XM_038532332.1	protein_coding	2	c.64+20164C>T
chr3	15347069	C	T	PASS	T	intron_variant	MODIFIER	FAM172A_3	FAM172A_3	transcript	XM_038532331.1	protein_coding	2	c.-19+327C>T
chr3	15347069	C	T	PASS	T	intron_variant	MODIFIER	FAM172A_3	FAM172A_3	transcript	XM_038532330.1	protein_coding	1	c.-18-15268C>T
chr3	35002504	C	T	PASS	T	intergenic_region	MODIFIER	LOC100683915_3-LOC100685269_3	LOC100683915_3-LOC100685269_3	intergenic_region	LOC100683915_3-LOC100685269_3		-1	n.35002504C>T
chr3	42807356	TTTTCTTTCTTTCTTC	T	PASS	T	upstream_gene_variant	MODIFIER	LOC111095363_3	LOC111095363_3	transcript	XR_005356347.1	pseudogene	-1	n.-365_-351delGAAGAAAGAAAGAAA
chr3	42807356	TTTTCTTTCTTTCTTC	T	PASS	T	intergenic_region	MODIFIER	LOC111095363_3-ARRDC4_3	LOC111095363_3-ARRDC4_3	intergenic_region	LOC111095363_3-ARRDC4_3		-1	n.42807357_42807371delTTTCTTTCTTTCTTC
chr3	43623647	A	G	PASS	G	intergenic_region	MODIFIER	LOC111095366_3-LOC119871302_3	LOC111095366_3-LOC119871302_3	intergenic_region	LOC111095366_3-LOC119871302_3		-1	n.43623647A>G
chr3	55753720	A	G	PASS	G	intron_variant	MODIFIER	SH3GL3_3	SH3GL3_3	transcript	XM_038532974.1	protein_coding	1	c.46-16855A>G
chr3	55753720	A	G	PASS	G	intron_variant	MODIFIER	SH3GL3_3	SH3GL3_3	transcript	XM_038532978.1	protein_coding	1	c.46-16855A>G
chr3	55753720	A	G	PASS	G	intron_variant	MODIFIER	SH3GL3_3	SH3GL3_3	transcript	XM_038532977.1	protein_coding	1	c.46-16855A>G
chr3	55753720	A	G	PASS	G	intron_variant	MODIFIER	SH3GL3_3	SH3GL3_3	transcript	XM_038532976.1	protein_coding	1	c.-60-16855A>G
chr3	55753720	A	G	PASS	G	intron_variant	MODIFIER	SH3GL3_3	SH3GL3_3	transcript	XM_038532975.1	protein_coding	1	c.-101-11757A>G
chr3	55753720	A	G	PASS	G	intron_variant	MODIFIER	SH3GL3_3	SH3GL3_3	transcript	XM_038532979.1	protein_coding	1	c.-196-11757A>G
chr3	63293955	A	C	VQSRTrancheSNP99.90to100.00	C	intron_variant	MODIFIER	FAM184B_3	FAM184B_3	transcript	XM_038533310.1	protein_coding	1	c.147+9701A>C
chr4	674358	G	T	PASS	T	upstream_gene_variant	MODIFIER	LOC479185_3	LOC479185_3	transcript	XM_038533789.1	protein_coding	-1	c.-2280C>A
chr4	674358	G	T	PASS	T	upstream_gene_variant	MODIFIER	LOC606925_3	LOC606925_3	transcript	XM_038533785.1	protein_coding	-1	c.-1816G>T
chr4	674358	G	T	PASS	T	upstream_gene_variant	MODIFIER	LOC479185_3	LOC479185_3	transcript	XM_038533790.1	protein_coding	-1	c.-2272C>A
chr4	674358	G	T	PASS	T	upstream_gene_variant	MODIFIER	LOC479185_3	LOC479185_3	transcript	XM_038533792.1	protein_coding	-1	c.-2280C>A
chr4	674358	G	T	PASS	T	upstream_gene_variant	MODIFIER	LOC606925_3	LOC606925_3	transcript	XM_038533786.1	protein_coding	-1	c.-1807G>T
chr4	674358	G	T	PASS	T	upstream_gene_variant	MODIFIER	LOC606925_3	LOC606925_3	transcript	XM_038533787.1	protein_coding	-1	c.-1889G>T
chr4	674358	G	T	PASS	T	intron_variant	MODIFIER	LOC479185_3	LOC479185_3	transcript	XM_038533791.1	protein_coding	1	c.-94+1631C>A
chr4	2964589	G	A	PASS	A	intron_variant	MODIFIER	RYR2_3	RYR2_3	transcript	XM_038533814.1	protein_coding	36	c.4911-2817C>T
chr4	2964589	G	A	PASS	A	intron_variant	MODIFIER	RYR2_3	RYR2_3	transcript	XM_038533815.1	protein_coding	35	c.4890-2817C>T
chr4	2964589	G	A	PASS	A	intron_variant	MODIFIER	RYR2_3	RYR2_3	transcript	XM_038533816.1	protein_coding	36	c.4911-2817C>T
chr4	2964589	G	A	PASS	A	intron_variant	MODIFIER	RYR2_3	RYR2_3	transcript	XM_038533817.1	protein_coding	36	c.4911-2817C>T
chr4	2964589	G	A	PASS	A	intron_variant	MODIFIER	RYR2_3	RYR2_3	transcript	XM_038533818.1	protein_coding	36	c.4911-2817C>T
chr4	3365411	T	A	PASS	A	intron_variant	MODIFIER	RYR2_3	RYR2_3	transcript	XM_038533814.1	protein_coding	1	c.49-85473A>T
chr4	3365411	T	A	PASS	A	intron_variant	MODIFIER	RYR2_3	RYR2_3	transcript	XM_038533815.1	protein_coding	1	c.49-85473A>T
chr4	3365411	T	A	PASS	A	intron_variant	MODIFIER	RYR2_3	RYR2_3	transcript	XM_038533816.1	protein_coding	1	c.49-85473A>T
chr4	3365411	T	A	PASS	A	intron_variant	MODIFIER	RYR2_3	RYR2_3	transcript	XM_038533817.1	protein_coding	1	c.49-85473A>T
chr4	3365411	T	A	PASS	A	intron_variant	MODIFIER	RYR2_3	RYR2_3	transcript	XM_038533818.1	protein_coding	1	c.49-85473A>T
chr4	3657701	C	T	PASS	T	intron_variant	MODIFIER	MTR_3	MTR_3	transcript	XM_038533819.1	protein_coding	14	c.1249-967G>A
chr4	3657701	C	T	PASS	T	intron_variant	MODIFIER	MTR_3	MTR_3	transcript	XM_038533825.1	protein_coding	2	c.-33-967G>A
chr4	3657701	C	T	PASS	T	intron_variant	MODIFIER	MTR_3	MTR_3	transcript	XM_038533821.1	protein_coding	14	c.1159-967G>A
chr4	3657701	C	T	PASS	T	intron_variant	MODIFIER	MTR_3	MTR_3	transcript	XM_038533824.1	protein_coding	12	c.841-967G>A
chr4	3657701	C	T	PASS	T	intron_variant	MODIFIER	MTR_3	MTR_3	transcript	XM_038533820.1	protein_coding	13	c.1189-967G>A
chr4	3657701	C	T	PASS	T	intron_variant	MODIFIER	MTR_3	MTR_3	transcript	XM_038533822.1	protein_coding	14	c.1249-967G>A
chr4	3657701	C	T	PASS	T	intron_variant	MODIFIER	MTR_3	MTR_3	transcript	XM_038533823.1	protein_coding	14	c.1249-967G>A
chr4	4479347	G	T	PASS	T	intron_variant	MODIFIER	LYST_3	LYST_3	transcript	XM_038533839.1	protein_coding	1	c.-96+470G>T
chr4	4479347	G	T	PASS	T	intron_variant	MODIFIER	LYST_3	LYST_3	transcript	XR_005357742.1	pseudogene	1	n.69+470G>T
chr4	4479347	G	T	PASS	T	intron_variant	MODIFIER	LYST_3	LYST_3	transcript	XM_038533842.1	protein_coding	1	c.-96+470G>T
chr4	4479347	G	T	PASS	T	intron_variant	MODIFIER	LYST_3	LYST_3	transcript	XM_038533843.1	protein_coding	1	c.-96+470G>T
chr4	4479347	G	T	PASS	T	intron_variant	MODIFIER	LYST_3	LYST_3	transcript	XM_038533840.1	protein_coding	1	c.-96+435G>T
chr4	4954326	C	T	PASS	T	intergenic_region	MODIFIER	TBCE_3-GGPS1_3	TBCE_3-GGPS1_3	intergenic_region	TBCE_3-GGPS1_3		-1	n.4954326C>T
chr4	5257410	G	A	PASS	A	intergenic_region	MODIFIER	LOC119871740_3-LOC111089982_3	LOC119871740_3-LOC111089982_3	intergenic_region	LOC119871740_3-LOC111089982_3		-1	n.5257410G>A
chr4	5340234	C	T	PASS	T	intergenic_region	MODIFIER	LOC111095431_3-LOC111095433_3	LOC111095431_3-LOC111095433_3	intergenic_region	LOC111095431_3-LOC111095433_3		-1	n.5340234C>T
chr4	6344813	T	TAAAGAA	PASS	TAAAGAA	intergenic_region	MODIFIER	LOC106558665_3-LOC119871608_3	LOC106558665_3-LOC119871608_3	intergenic_region	LOC106558665_3-LOC119871608_3		-1	n.6344813_6344814insAAAGAA
chr4	7185966	AG	A	PASS	A	intergenic_region	MODIFIER	LOC119871610_3-LOC111095435_3	LOC119871610_3-LOC111095435_3	intergenic_region	LOC119871610_3-LOC111095435_3		-1	n.7185967delG
chr4	7555538	A	T	PASS	T	intron_variant	MODIFIER	SIPA1L2_3	SIPA1L2_3	transcript	XM_038533897.1	protein_coding	9	c.2815-406A>T
chr4	7555538	A	T	PASS	T	intron_variant	MODIFIER	SIPA1L2_3	SIPA1L2_3	transcript	XM_038533898.1	protein_coding	9	c.2815-406A>T
chr4	7555538	A	T	PASS	T	intron_variant	MODIFIER	SIPA1L2_3	SIPA1L2_3	transcript	XM_038533904.1	protein_coding	9	c.2815-406A>T
chr4	7555538	A	T	PASS	T	intron_variant	MODIFIER	SIPA1L2_3	SIPA1L2_3	transcript	XM_038533899.1	protein_coding	10	c.2815-406A>T
chr4	7555538	A	T	PASS	T	intron_variant	MODIFIER	SIPA1L2_3	SIPA1L2_3	transcript	XM_038533905.1	protein_coding	9	c.2815-406A>T
chr4	7555538	A	T	PASS	T	intron_variant	MODIFIER	SIPA1L2_3	SIPA1L2_3	transcript	XM_038533901.1	protein_coding	9	c.2815-406A>T
chr4	7555538	A	T	PASS	T	intron_variant	MODIFIER	SIPA1L2_3	SIPA1L2_3	transcript	XM_038533902.1	protein_coding	9	c.2815-406A>T
chr4	7555538	A	T	PASS	T	intron_variant	MODIFIER	SIPA1L2_3	SIPA1L2_3	transcript	XM_038533903.1	protein_coding	9	c.2815-406A>T
chr4	7555538	A	T	PASS	T	intron_variant	MODIFIER	SIPA1L2_3	SIPA1L2_3	transcript	XM_038533900.1	protein_coding	8	c.2815-406A>T
chr4	8372872	C	T	PASS	T	intergenic_region	MODIFIER	TSNAX_3-EGLN1_3	TSNAX_3-EGLN1_3	intergenic_region	TSNAX_3-EGLN1_3		-1	n.8372872C>T
chr4	9195722	C	T	PASS	T	upstream_gene_variant	MODIFIER	LOC111095695_3	LOC111095695_3	transcript	XR_005357544.1	pseudogene	-1	n.-2099C>T
chr4	9195722	C	T	PASS	T	upstream_gene_variant	MODIFIER	LOC111095695_3	LOC111095695_3	transcript	XR_005357543.1	pseudogene	-1	n.-2099C>T
chr4	9195722	C	T	PASS	T	intergenic_region	MODIFIER	LOC479206_3-LOC111095695_3	LOC479206_3-LOC111095695_3	intergenic_region	LOC479206_3-LOC111095695_3		-1	n.9195722C>T
chr4	11206619	GA	G	PASS	G	intron_variant	MODIFIER	UBE2D1_3	UBE2D1_3	transcript	XM_038533965.1	protein_coding	1	c.25-6531delA
chr4	11206619	GA	G	PASS	G	intron_variant	MODIFIER	LOC111095448_3	LOC111095448_3	transcript	XR_005357838.1	pseudogene	2	n.391-24190delT
chr4	11206619	GA	G	PASS	G	intron_variant	MODIFIER	LOC111095448_3	LOC111095448_3	transcript	XR_005357835.1	pseudogene	2	n.391-13261delT
chr4	11206619	GA	G	PASS	G	intron_variant	MODIFIER	LOC111095448_3	LOC111095448_3	transcript	XR_005357837.1	pseudogene	3	n.579+1077delT
chr4	11303949	T	C	PASS	C	intergenic_region	MODIFIER	TFAM_3-LOC100686782_3	TFAM_3-LOC100686782_3	intergenic_region	TFAM_3-LOC100686782_3		-1	n.11303949T>C
chr4	13299079	G	C	PASS	C	intron_variant	MODIFIER	ANK3_3	ANK3_3	transcript	XM_038533992.1	protein_coding	2	c.96+82577C>G
chr4	13311329	GT	G	PASS	G	intron_variant	MODIFIER	ANK3_3	ANK3_3	transcript	XM_038533992.1	protein_coding	2	c.96+70326delA
chr4	13517107	C	A	PASS	A	intron_variant	MODIFIER	LOC111095702_3	LOC111095702_3	transcript	XR_005357566.1	pseudogene	4	n.548+3024G>T
chr4	13517107	C	A	PASS	A	intron_variant	MODIFIER	LOC111095702_3	LOC111095702_3	transcript	XR_005357565.1	pseudogene	3	n.402-3177G>T
chr4	13600757	T	C	PASS	C	intergenic_region	MODIFIER	CDK1_3-RHOBTB1_3	CDK1_3-RHOBTB1_3	intergenic_region	CDK1_3-RHOBTB1_3		-1	n.13600757T>C
chr4	22497650	G	C	PASS	C	intergenic_region	MODIFIER	PCBD1_3-LOC111095475_3	PCBD1_3-LOC111095475_3	intergenic_region	PCBD1_3-LOC111095475_3		-1	n.22497650G>C
chr4	34055379	C	G	PASS	G	intergenic_region	MODIFIER	LOC102152514_3-LOC119871497_3	LOC102152514_3-LOC119871497_3	intergenic_region	LOC102152514_3-LOC119871497_3		-1	n.34055379C>G
chr4	34055414	T	G	PASS	G	intergenic_region	MODIFIER	LOC102152514_3-LOC119871497_3	LOC102152514_3-LOC119871497_3	intergenic_region	LOC102152514_3-LOC119871497_3		-1	n.34055414T>G
chr4	54558552	C	G	PASS	G	intron_variant	MODIFIER	SGCD_3	SGCD_3	transcript	XM_038534931.1	protein_coding	2	c.1-52764G>C
chr4	54558558	T	G	PASS	G	intron_variant	MODIFIER	SGCD_3	SGCD_3	transcript	XM_038534931.1	protein_coding	2	c.1-52770A>C
chr4	59159428	T	C	PASS	C	upstream_gene_variant	MODIFIER	LOC119871593_3	LOC119871593_3	transcript	XM_038535463.1	protein_coding	-1	c.-2466T>C
chr4	59159428	T	C	PASS	C	intergenic_region	MODIFIER	LOC119876220-LOC119871593_3	LOC119876220-LOC119871593_3	intergenic_region	LOC119876220-LOC119871593_3		-1	n.59159428T>C
chr4	59159431	AT	A	PASS	A	upstream_gene_variant	MODIFIER	LOC119871593_3	LOC119871593_3	transcript	XM_038535463.1	protein_coding	-1	c.-2462delT
chr4	59159431	AT	A	PASS	A	intergenic_region	MODIFIER	LOC119876220-LOC119871593_3	LOC119876220-LOC119871593_3	intergenic_region	LOC119876220-LOC119871593_3		-1	n.59159432delT
chr4	62343262	G	A	PASS	A	intron_variant	MODIFIER	ARL15_3	ARL15_3	transcript	XM_038535112.1	protein_coding	5	c.520-56452G>A
chr4	62343262	G	A	PASS	A	intron_variant	MODIFIER	ARL15_3	ARL15_3	transcript	XM_038535113.1	protein_coding	4	c.463-56452G>A
chr4	62364599	TCACACAGGG	T	PASS	T	intron_variant	MODIFIER	ARL15_3	ARL15_3	transcript	XM_038535112.1	protein_coding	5	c.520-35114_520-35106delCACACAGGG
chr4	62364599	TCACACAGGG	T	PASS	T	intron_variant	MODIFIER	ARL15_3	ARL15_3	transcript	XM_038535113.1	protein_coding	4	c.463-35114_463-35106delCACACAGGG
chr4	62481394	C	A	PASS	A	intergenic_region	MODIFIER	ARL15_3-NDUFS4_3	ARL15_3-NDUFS4_3	intergenic_region	ARL15_3-NDUFS4_3		-1	n.62481394C>A
chr4	62894704	T	A	PASS	A	intergenic_region	MODIFIER	LOC612377_3-LOC489206_3	LOC612377_3-LOC489206_3	intergenic_region	LOC612377_3-LOC489206_3		-1	n.62894704T>A
chr4	62894705	C	G	PASS	G	intergenic_region	MODIFIER	LOC612377_3-LOC489206_3	LOC612377_3-LOC489206_3	intergenic_region	LOC612377_3-LOC489206_3		-1	n.62894705C>G
chr4	62897486	G	A	PASS	A	intergenic_region	MODIFIER	LOC612377_3-LOC489206_3	LOC612377_3-LOC489206_3	intergenic_region	LOC612377_3-LOC489206_3		-1	n.62897486G>A
chr4	62900394	A	G	PASS	G	intergenic_region	MODIFIER	LOC612377_3-LOC489206_3	LOC612377_3-LOC489206_3	intergenic_region	LOC612377_3-LOC489206_3		-1	n.62900394A>G
chr4	62931562	G	A	PASS	A	intergenic_region	MODIFIER	LOC489206_3-LOC100687546_3	LOC489206_3-LOC100687546_3	intergenic_region	LOC489206_3-LOC100687546_3		-1	n.62931562G>A
chr4	62935688	T	G	PASS	G	intergenic_region	MODIFIER	LOC489206_3-LOC100687546_3	LOC489206_3-LOC100687546_3	intergenic_region	LOC489206_3-LOC100687546_3		-1	n.62935688T>G
chr4	62954336	T	C	PASS	C	intergenic_region	MODIFIER	LOC489206_3-LOC100687546_3	LOC489206_3-LOC100687546_3	intergenic_region	LOC489206_3-LOC100687546_3		-1	n.62954336T>C
chr4	62957011	T	C	PASS	C	intergenic_region	MODIFIER	LOC489206_3-LOC100687546_3	LOC489206_3-LOC100687546_3	intergenic_region	LOC489206_3-LOC100687546_3		-1	n.62957011T>C
chr4	62972218	TTTTCATCTTA	T	PASS	T	intergenic_region	MODIFIER	LOC489206_3-LOC100687546_3	LOC489206_3-LOC100687546_3	intergenic_region	LOC489206_3-LOC100687546_3		-1	n.62972219_62972228delTTTCATCTTA
chr4	62993704	C	T	PASS	T	intergenic_region	MODIFIER	LOC489206_3-LOC100687546_3	LOC489206_3-LOC100687546_3	intergenic_region	LOC489206_3-LOC100687546_3		-1	n.62993704C>T
chr4	63033910	C	T	PASS	T	intergenic_region	MODIFIER	LOC100687546_3-LOC119871595_3	LOC100687546_3-LOC119871595_3	intergenic_region	LOC100687546_3-LOC119871595_3		-1	n.63033910C>T
chr4	63042655	A	G	PASS	G	intergenic_region	MODIFIER	LOC100687546_3-LOC119871595_3	LOC100687546_3-LOC119871595_3	intergenic_region	LOC100687546_3-LOC119871595_3		-1	n.63042655A>G
chr4	63280017	G	A	VQSRTrancheSNP99.90to100.00	A	intron_variant	MODIFIER	ITGA1_3	ITGA1_3	transcript	XM_038535131.1	protein_coding	8	c.925-9793C>T
chr4	63452142	T	C	PASS	C	intergenic_region	MODIFIER	LOC119871537_3-LOC111095611_3	LOC119871537_3-LOC111095611_3	intergenic_region	LOC119871537_3-LOC111095611_3		-1	n.63452142T>C
chr4	64034182	TC	T	PASS	T	intergenic_region	MODIFIER	LOC119876222_1-LOC119871677_3	LOC119876222_1-LOC119871677_3	intergenic_region	LOC119876222_1-LOC119871677_3		-1	n.64034183delC
chr4	64049545	T	C	PASS	C	intergenic_region	MODIFIER	LOC119876222_1-LOC119871677_3	LOC119876222_1-LOC119871677_3	intergenic_region	LOC119876222_1-LOC119871677_3		-1	n.64049545T>C
chr4	64051615	A	T	PASS	T	intergenic_region	MODIFIER	LOC119876222_1-LOC119871677_3	LOC119876222_1-LOC119871677_3	intergenic_region	LOC119876222_1-LOC119871677_3		-1	n.64051615A>T
chr4	64071967	C	T	PASS	T	intergenic_region	MODIFIER	LOC119876222_1-LOC119871677_3	LOC119876222_1-LOC119871677_3	intergenic_region	LOC119876222_1-LOC119871677_3		-1	n.64071967C>T
chr4	64755223	G	A	PASS	A	intergenic_region	MODIFIER	LOC111095612_3-LOC119871665_3	LOC111095612_3-LOC119871665_3	intergenic_region	LOC111095612_3-LOC119871665_3		-1	n.64755223G>A
chr4	64817249	AG	A	PASS	A	intergenic_region	MODIFIER	LOC111095612_3-LOC119871665_3	LOC111095612_3-LOC119871665_3	intergenic_region	LOC111095612_3-LOC119871665_3		-1	n.64817250delG
chr4	64928044	GT	G	PASS	G	intergenic_region	MODIFIER	LOC119871665_3-LOC106558739_3	LOC119871665_3-LOC106558739_3	intergenic_region	LOC119871665_3-LOC106558739_3		-1	n.64928045delT
chr4	65011935	G	T	PASS	T	intergenic_region	MODIFIER	LOC119871665_3-LOC106558739_3	LOC119871665_3-LOC106558739_3	intergenic_region	LOC119871665_3-LOC106558739_3		-1	n.65011935G>T
chr4	65201494	GCGGGAAGCC	G	PASS	G	intron_variant	MODIFIER	PARP8_3	PARP8_3	transcript	XM_038535139.1	protein_coding	2	c.227-352_227-344delGGCTTCCCG
chr4	65201494	GCGGGAAGCC	G	PASS	G	intron_variant	MODIFIER	PARP8_3	PARP8_3	transcript	XR_005358488.1	pseudogene	2	n.274-352_274-344delGGCTTCCCG
chr4	65201494	GCGGGAAGCC	G	PASS	G	intron_variant	MODIFIER	PARP8_3	PARP8_3	transcript	XR_005358489.1	pseudogene	2	n.275-352_275-344delGGCTTCCCG
chr4	65201494	GCGGGAAGCC	G	PASS	G	intron_variant	MODIFIER	PARP8_3	PARP8_3	transcript	XM_038535141.1	protein_coding	2	c.92-352_92-344delGGCTTCCCG
chr4	65201494	GCGGGAAGCC	G	PASS	G	intron_variant	MODIFIER	PARP8_3	PARP8_3	transcript	XR_005358490.1	pseudogene	2	n.275-352_275-344delGGCTTCCCG
chr4	65277745	A	T	PASS	T	intergenic_region	MODIFIER	PARP8_3-LOC100686998_3	PARP8_3-LOC100686998_3	intergenic_region	PARP8_3-LOC100686998_3		-1	n.65277745A>T
chr4	65444582	C	A	PASS	A	intergenic_region	MODIFIER	LOC119876223-HCN1_3	LOC119876223-HCN1_3	intergenic_region	LOC119876223-HCN1_3		-1	n.65444582C>A
chr4	65671771	C	T	PASS	T	intergenic_region	MODIFIER	LOC119876223-HCN1_3	LOC119876223-HCN1_3	intergenic_region	LOC119876223-HCN1_3		-1	n.65671771C>T
chr4	66146806	T	TTAAAAAAACGCAAATTGTAAAAAAATAAAAATAATAAAAAAAATAAAAAAAAATAAAAATAAAAATAAAAAAAATAAAAAAATAAAATAAAATAAAAAAATAAAAAAAAAAATAAAAAAA	PASS	TTAAAAAAACGCAAATTGTAAAAAAATAAAAATAATAAAAAAAATAAAAAAAAATAAAAATAAAAATAAAAAAAATAAAAAAATAAAATAAAATAAAAAAATAAAAAAAAAAATAAAAAAA	intergenic_region	MODIFIER	LOC119873277_2-LOC100688385_3	LOC119873277_2-LOC100688385_3	intergenic_region	LOC119873277_2-LOC100688385_3		-1	n.66146806_66146807insTAAAAAAACGCAAATTGTAAAAAAATAAAAATAATAAAAAAAATAAAAAAAAATAAAAATAAAAATAAAAAAAATAAAAAAATAAAATAAAATAAAAAAATAAAAAAAAAAATAAAAAAA
chr4	66154590	G	T	PASS	T	intergenic_region	MODIFIER	LOC119873277_2-LOC100688385_3	LOC119873277_2-LOC100688385_3	intergenic_region	LOC119873277_2-LOC100688385_3		-1	n.66154590G>T
chr4	66175086	G	A	PASS	A	intragenic_variant	MODIFIER	LOC100688385_3	LOC100688385_3	gene_variant	LOC100688385_3		-1	n.66175086G>A
chr4	66319055	C	T	PASS	T	intergenic_region	MODIFIER	LOC111095725_3-LOC119876199	LOC111095725_3-LOC119876199	intergenic_region	LOC111095725_3-LOC119876199		-1	n.66319055C>T
chr4	66746069	G	A	PASS	A	intergenic_region	MODIFIER	LOC119871543_3-FGF10_3	LOC119871543_3-FGF10_3	intergenic_region	LOC119871543_3-FGF10_3		-1	n.66746069G>A
chr4	66815575	G	A	PASS	A	intron_variant	MODIFIER	FGF10_3	FGF10_3	transcript	XM_038535148.1	protein_coding	1	c.374-25978G>A
chr4	66864878	TC	T	PASS	T	intergenic_region	MODIFIER	FGF10_3-LOC102151954_3	FGF10_3-LOC102151954_3	intergenic_region	FGF10_3-LOC102151954_3		-1	n.66864879delC
chr4	66914269	A	C	PASS	C	upstream_gene_variant	MODIFIER	LOC111095726_3	LOC111095726_3	transcript	XR_005357642.1	pseudogene	-1	n.-1156A>C
chr4	66914269	A	C	PASS	C	intergenic_region	MODIFIER	LOC612456_3-LOC111095726_3	LOC612456_3-LOC111095726_3	intergenic_region	LOC612456_3-LOC111095726_3		-1	n.66914269A>C
chr4	67241877	AT	A	PASS	A	intergenic_region	MODIFIER	LOC100687570_3-LOC119871695_3	LOC100687570_3-LOC119871695_3	intergenic_region	LOC100687570_3-LOC119871695_3		-1	n.67241878delT
chr4	67316510	C	T	PASS	T	intron_variant	MODIFIER	NNT_3	NNT_3	transcript	XM_038535149.1	protein_coding	7	c.971-2408G>A
chr4	67316510	C	T	PASS	T	intron_variant	MODIFIER	NNT_3	NNT_3	transcript	XM_038535151.1	protein_coding	7	c.971-2408G>A
chr4	67316510	C	T	PASS	T	intron_variant	MODIFIER	NNT_3	NNT_3	transcript	XM_038535152.1	protein_coding	5	c.572-2408G>A
chr4	67316510	C	T	PASS	T	intron_variant	MODIFIER	NNT_3	NNT_3	transcript	XM_038535150.1	protein_coding	7	c.971-2408G>A
chr4	67378587	T	G	PASS	G	5_prime_UTR_variant	MODIFIER	PAIP1_3	PAIP1_3	transcript	XM_038535153.1	protein_coding	1	c.-144T>G
chr4	67378587	T	G	PASS	G	5_prime_UTR_variant	MODIFIER	PAIP1_3	PAIP1_3	transcript	XM_038535154.1	protein_coding	1	c.-144T>G
chr4	67378587	T	G	PASS	G	5_prime_UTR_variant	MODIFIER	PAIP1_3	PAIP1_3	transcript	XM_038535158.1	protein_coding	1	c.-144T>G
chr4	67378587	T	G	PASS	G	upstream_gene_variant	MODIFIER	PAIP1_3	PAIP1_3	transcript	XM_038535155.1	protein_coding	-1	c.-885T>G
chr4	67378587	T	G	PASS	G	intron_variant	MODIFIER	PAIP1_3	PAIP1_3	transcript	XM_038535157.1	protein_coding	1	c.-72+615T>G
chr4	67378587	T	G	PASS	G	intron_variant	MODIFIER	PAIP1_3	PAIP1_3	transcript	XM_038535156.1	protein_coding	1	c.-72+266T>G
chr4	67378587	T	G	PASS	G	non_coding_transcript_exon_variant	MODIFIER	PAIP1_3	PAIP1_3	transcript	XR_005358499.1	pseudogene	1	n.71T>G
chr4	67873644	T	A	PASS	A	downstream_gene_variant	MODIFIER	CCDC152_3	CCDC152_3	transcript	XR_005358521.1	pseudogene	-1	n.*938A>T
chr4	67873644	T	A	PASS	A	downstream_gene_variant	MODIFIER	CCDC152_3	CCDC152_3	transcript	XM_038535206.1	protein_coding	-1	c.*2160A>T
chr4	67873644	T	A	PASS	A	intron_variant	MODIFIER	SELENOP_3	SELENOP_3	transcript	NM_001115118.1_3	protein_coding	1	c.-14+1007T>A
chr4	68090394	C	T	PASS	T	intergenic_region	MODIFIER	GHR_3-LOC111095621_3	GHR_3-LOC111095621_3	intergenic_region	GHR_3-LOC111095621_3		-1	n.68090394C>T
chr4	68762705	A	G	PASS	G	intron_variant	MODIFIER	OXCT1_3	OXCT1_3	transcript	XM_038535212.1	protein_coding	16	c.1522-3065A>G
chr4	79851325	A	C	PASS	C	intergenic_region	MODIFIER	LOC111095736_3-CDH9_3	LOC111095736_3-CDH9_3	intergenic_region	LOC111095736_3-CDH9_3		-1	n.79851325A>C
chr4	81728939	C	T	PASS	T	intergenic_region	MODIFIER	LOC102156602_3-CDH10_3	LOC102156602_3-CDH10_3	intergenic_region	LOC102156602_3-CDH10_3		-1	n.81728939C>T
chr4	81738176	T	C	PASS	C	intergenic_region	MODIFIER	LOC102156602_3-CDH10_3	LOC102156602_3-CDH10_3	intergenic_region	LOC102156602_3-CDH10_3		-1	n.81738176T>C
chr4	81766960	C	T	PASS	T	intergenic_region	MODIFIER	LOC102156602_3-CDH10_3	LOC102156602_3-CDH10_3	intergenic_region	LOC102156602_3-CDH10_3		-1	n.81766960C>T
chr4	82102827	TC	T	PASS	T	intron_variant	MODIFIER	CDH10_3	CDH10_3	transcript	XM_038535412.1	protein_coding	2	c.231+24980delC
chr4	82102827	TC	T	PASS	T	intron_variant	MODIFIER	CDH10_3	CDH10_3	transcript	XM_038535414.1	protein_coding	2	c.231+24980delC
chr4	82102827	TC	T	PASS	T	intron_variant	MODIFIER	CDH10_3	CDH10_3	transcript	XM_038535413.1	protein_coding	2	c.231+24980delC
chr4	82102827	TC	T	PASS	T	intron_variant	MODIFIER	CDH10_3	CDH10_3	transcript	XM_038535415.1	protein_coding	1	c.75+13030delC
chr4	82140142	GATAT	G	PASS	G	intron_variant	MODIFIER	CDH10_3	CDH10_3	transcript	XM_038535412.1	protein_coding	5	c.814+3684_814+3687delATAT
chr4	82140142	GATAT	G	PASS	G	intron_variant	MODIFIER	CDH10_3	CDH10_3	transcript	XM_038535414.1	protein_coding	5	c.814+3684_814+3687delATAT
chr4	82140142	GATAT	G	PASS	G	intron_variant	MODIFIER	CDH10_3	CDH10_3	transcript	XM_038535413.1	protein_coding	5	c.814+3684_814+3687delATAT
chr4	82140142	GATAT	G	PASS	G	intron_variant	MODIFIER	CDH10_3	CDH10_3	transcript	XM_038535415.1	protein_coding	4	c.658+3684_658+3687delATAT
chr4	82140520	ATTT	A	PASS	A	intron_variant	MODIFIER	CDH10_3	CDH10_3	transcript	XM_038535412.1	protein_coding	5	c.814+4062_814+4064delTTT
chr4	82140520	ATTT	A	PASS	A	intron_variant	MODIFIER	CDH10_3	CDH10_3	transcript	XM_038535414.1	protein_coding	5	c.814+4062_814+4064delTTT
chr4	82140520	ATTT	A	PASS	A	intron_variant	MODIFIER	CDH10_3	CDH10_3	transcript	XM_038535413.1	protein_coding	5	c.814+4062_814+4064delTTT
chr4	82140520	ATTT	A	PASS	A	intron_variant	MODIFIER	CDH10_3	CDH10_3	transcript	XM_038535415.1	protein_coding	4	c.658+4062_658+4064delTTT
chr4	82140526	ATTGGTATTAACAAAAATCATGGTCTTGTGCCTTTAGGGGTATGGGTAGGTGAACATT	A	PASS	A	intron_variant	MODIFIER	CDH10_3	CDH10_3	transcript	XM_038535412.1	protein_coding	5	c.814+4068_814+4124delTTGGTATTAACAAAAATCATGGTCTTGTGCCTTTAGGGGTATGGGTAGGTGAACATT
chr4	82140526	ATTGGTATTAACAAAAATCATGGTCTTGTGCCTTTAGGGGTATGGGTAGGTGAACATT	A	PASS	A	intron_variant	MODIFIER	CDH10_3	CDH10_3	transcript	XM_038535414.1	protein_coding	5	c.814+4068_814+4124delTTGGTATTAACAAAAATCATGGTCTTGTGCCTTTAGGGGTATGGGTAGGTGAACATT
chr4	82140526	ATTGGTATTAACAAAAATCATGGTCTTGTGCCTTTAGGGGTATGGGTAGGTGAACATT	A	PASS	A	intron_variant	MODIFIER	CDH10_3	CDH10_3	transcript	XM_038535413.1	protein_coding	5	c.814+4068_814+4124delTTGGTATTAACAAAAATCATGGTCTTGTGCCTTTAGGGGTATGGGTAGGTGAACATT
chr4	82140526	ATTGGTATTAACAAAAATCATGGTCTTGTGCCTTTAGGGGTATGGGTAGGTGAACATT	A	PASS	A	intron_variant	MODIFIER	CDH10_3	CDH10_3	transcript	XM_038535415.1	protein_coding	4	c.658+4068_658+4124delTTGGTATTAACAAAAATCATGGTCTTGTGCCTTTAGGGGTATGGGTAGGTGAACATT
chr4	82339605	C	CAGTTTCT	PASS	CAGTTTCT	intergenic_region	MODIFIER	CDH10_3-LOC119874869_2	CDH10_3-LOC119874869_2	intergenic_region	CDH10_3-LOC119874869_2		-1	n.82339605_82339606insAGTTTCT
chr5	496667	C	T	PASS	T	intergenic_region	MODIFIER	LOC119871986_3-LOC102156249_3	LOC119871986_3-LOC102156249_3	intergenic_region	LOC119871986_3-LOC102156249_3		-1	n.496667C>T
chr5	2050785	A	G	PASS	G	intron_variant	MODIFIER	OPCML_3	OPCML_3	transcript	XM_038535609.1	protein_coding	1	c.62-155109A>G
chr5	2293188	G	A	PASS	A	intron_variant	MODIFIER	OPCML_3	OPCML_3	transcript	XM_038535607.1	protein_coding	1	c.167+87210G>A
chr5	2293188	G	A	PASS	A	intron_variant	MODIFIER	OPCML_3	OPCML_3	transcript	XM_038535609.1	protein_coding	2	c.146+87210G>A
chr5	2293188	G	A	PASS	A	intron_variant	MODIFIER	OPCML_3	OPCML_3	transcript	XM_038535608.1	protein_coding	1	c.167+87210G>A
chr5	2293188	G	A	PASS	A	intron_variant	MODIFIER	OPCML_3	OPCML_3	transcript	XM_038535611.1	protein_coding	1	c.167+87210G>A
chr5	2293188	G	A	PASS	A	intron_variant	MODIFIER	OPCML_3	OPCML_3	transcript	XM_038535610.1	protein_coding	1	c.167+87210G>A
chr5	3885246	C	T	PASS	T	intergenic_region	MODIFIER	LOC111095778_3-LOC111095780_3	LOC111095778_3-LOC111095780_3	intergenic_region	LOC111095778_3-LOC111095780_3		-1	n.3885246C>T
chr5	4305561	G	A	PASS	A	intron_variant	MODIFIER	LOC119871778_3	LOC119871778_3	transcript	XR_005359049.1	pseudogene	2	n.349-70551C>T
chr5	5057745	G	C	PASS	C	intergenic_region	MODIFIER	TMEM45B_3-LOC111096089_3	TMEM45B_3-LOC111096089_3	intergenic_region	TMEM45B_3-LOC111096089_3		-1	n.5057745G>C
chr5	5086663	C	A	PASS	A	intergenic_region	MODIFIER	TMEM45B_3-LOC111096089_3	TMEM45B_3-LOC111096089_3	intergenic_region	TMEM45B_3-LOC111096089_3		-1	n.5086663C>A
chr5	5143958	G	A	PASS	A	upstream_gene_variant	MODIFIER	LOC111096090_3	LOC111096090_3	transcript	XR_005358821.1	pseudogene	-1	n.-3843G>A
chr5	5143958	G	A	PASS	A	intron_variant	MODIFIER	LOC111096089_3	LOC111096089_3	transcript	XR_005358819.1	pseudogene	3	n.451+108C>T
chr5	5143958	G	A	PASS	A	intron_variant	MODIFIER	LOC111096089_3	LOC111096089_3	transcript	XR_005358818.1	pseudogene	3	n.332+108C>T
chr5	5143958	G	A	PASS	A	intron_variant	MODIFIER	LOC111096089_3	LOC111096089_3	transcript	XR_005358817.1	pseudogene	3	n.332+108C>T
chr5	5471884	G	T	PASS	T	intron_variant	MODIFIER	ARHGAP32_3	ARHGAP32_3	transcript	XM_038535656.1	protein_coding	1	c.-5+41293G>T
chr5	5471884	G	T	PASS	T	intron_variant	MODIFIER	ARHGAP32_3	ARHGAP32_3	transcript	XM_038535655.1	protein_coding	1	c.32+40410G>T
chr5	5476262	T	G	PASS	G	intron_variant	MODIFIER	ARHGAP32_3	ARHGAP32_3	transcript	XM_038535656.1	protein_coding	1	c.-5+45671T>G
chr5	5476262	T	G	PASS	G	intron_variant	MODIFIER	ARHGAP32_3	ARHGAP32_3	transcript	XM_038535655.1	protein_coding	1	c.32+44788T>G
chr5	6199300	C	T	PASS	T	intron_variant	MODIFIER	ETS1_3	ETS1_3	transcript	XM_038535666.1	protein_coding	9	c.1363+6883C>T
chr5	6199300	C	T	PASS	T	intron_variant	MODIFIER	ETS1_3	ETS1_3	transcript	XM_038535667.1	protein_coding	8	c.1261+6883C>T
chr5	6199300	C	T	PASS	T	intron_variant	MODIFIER	ETS1_3	ETS1_3	transcript	XM_038535669.1	protein_coding	8	c.1103-11002C>T
chr5	6199300	C	T	PASS	T	intron_variant	MODIFIER	ETS1_3	ETS1_3	transcript	XM_038535668.1	protein_coding	9	c.1225+6883C>T
chr5	6199300	C	T	PASS	T	intron_variant	MODIFIER	ETS1_3	ETS1_3	transcript	XM_038535672.1	protein_coding	5	c.731-11002C>T
chr5	6199300	C	T	PASS	T	intron_variant	MODIFIER	ETS1_3	ETS1_3	transcript	XM_038535670.1	protein_coding	7	c.1093+6883C>T
chr5	6199300	C	T	PASS	T	intron_variant	MODIFIER	ETS1_3	ETS1_3	transcript	XM_038535671.1	protein_coding	6	c.991+6883C>T
chr5	7532360	C	T	PASS	T	intergenic_region	MODIFIER	LOC111095790_3-KIRREL3_3	LOC111095790_3-KIRREL3_3	intergenic_region	LOC111095790_3-KIRREL3_3		-1	n.7532360C>T
chr5	7798880	G	T	PASS	T	intron_variant	MODIFIER	KIRREL3_3	KIRREL3_3	transcript	XM_038535673.1	protein_coding	1	c.55+182165G>T
chr5	7798880	G	T	PASS	T	intron_variant	MODIFIER	KIRREL3_3	KIRREL3_3	transcript	XM_038535674.1	protein_coding	1	c.55+182165G>T
chr5	7798880	G	T	PASS	T	intron_variant	MODIFIER	KIRREL3_3	KIRREL3_3	transcript	XM_038535675.1	protein_coding	1	c.55+182165G>T
chr5	7798880	G	T	PASS	T	intron_variant	MODIFIER	KIRREL3_3	KIRREL3_3	transcript	XM_038535676.1	protein_coding	1	c.55+182165G>T
chr5	7882196	G	A	PASS	A	intron_variant	MODIFIER	KIRREL3_3	KIRREL3_3	transcript	XM_038535673.1	protein_coding	1	c.56-151663G>A
chr5	7882196	G	A	PASS	A	intron_variant	MODIFIER	KIRREL3_3	KIRREL3_3	transcript	XM_038535674.1	protein_coding	1	c.56-151663G>A
chr5	7882196	G	A	PASS	A	intron_variant	MODIFIER	KIRREL3_3	KIRREL3_3	transcript	XM_038535675.1	protein_coding	1	c.56-151663G>A
chr5	7882196	G	A	PASS	A	intron_variant	MODIFIER	KIRREL3_3	KIRREL3_3	transcript	XM_038535676.1	protein_coding	1	c.56-151663G>A
chr5	8868664	G	C	PASS	C	intron_variant	MODIFIER	ACRV1_3	ACRV1_3	transcript	XM_038535731.1	protein_coding	3	c.851-287G>C
chr5	10441428	C	T	PASS	T	downstream_gene_variant	MODIFIER	OR10D5_3	OR10D5_3	transcript	NM_001388794.1_3	protein_coding	-1	c.*4295G>A
chr5	10441428	C	T	PASS	T	intergenic_region	MODIFIER	OR10D4_3-OR10D5_3	OR10D4_3-OR10D5_3	intergenic_region	OR10D4_3-OR10D5_3		-1	n.10441428C>T
chr5	11415542	G	A	PASS	A	3_prime_UTR_variant	MODIFIER	JHY_3	JHY_3	transcript	XM_038535852.1	protein_coding	9	c.*119C>T
chr5	11415542	G	A	PASS	A	3_prime_UTR_variant	MODIFIER	JHY_3	JHY_3	transcript	XM_038535854.1	protein_coding	9	c.*119C>T
chr5	11415542	G	A	PASS	A	3_prime_UTR_variant	MODIFIER	JHY_3	JHY_3	transcript	XM_038535853.1	protein_coding	9	c.*119C>T
chr5	11415542	G	A	PASS	A	downstream_gene_variant	MODIFIER	JHY_3	JHY_3	transcript	XM_038535855.1	protein_coding	-1	c.*1342C>T
chr5	11675181	G	C	PASS	C	intergenic_region	MODIFIER	LOC100684228_3-LOC100684303_3	LOC100684228_3-LOC100684303_3	intergenic_region	LOC100684228_3-LOC100684303_3		-1	n.11675181G>C
chr5	11930689	C	T	PASS	T	intergenic_region	MODIFIER	LOC119871794_3-LOC106558789_3	LOC119871794_3-LOC106558789_3	intergenic_region	LOC119871794_3-LOC106558789_3		-1	n.11930689C>T
chr5	11969081	T	C	PASS	C	intergenic_region	MODIFIER	LOC111095802_3-LOC119871984_3	LOC111095802_3-LOC119871984_3	intergenic_region	LOC111095802_3-LOC119871984_3		-1	n.11969081T>C
chr5	19223794	C	G	PASS	G	intron_variant	MODIFIER	ZBTB16_3	ZBTB16_3	transcript	XM_038536114.1	protein_coding	2	c.1269-12176G>C
chr5	19223794	C	G	PASS	G	intron_variant	MODIFIER	ZBTB16_3	ZBTB16_3	transcript	XM_038536117.1	protein_coding	2	c.1269-12176G>C
chr5	19223794	C	G	PASS	G	intron_variant	MODIFIER	ZBTB16_3	ZBTB16_3	transcript	XM_038536115.1	protein_coding	3	c.1269-12176G>C
chr5	19223794	C	G	PASS	G	intron_variant	MODIFIER	ZBTB16_3	ZBTB16_3	transcript	XM_038536116.1	protein_coding	2	c.1269-12176G>C
chr5	19908147	G	C	PASS	C	upstream_gene_variant	MODIFIER	TTC12_3	TTC12_3	transcript	XM_038536138.1	protein_coding	-1	c.-872C>G
chr5	19908147	G	C	PASS	C	upstream_gene_variant	MODIFIER	TTC12_3	TTC12_3	transcript	XM_038536140.1	protein_coding	-1	c.-1518C>G
chr5	19908147	G	C	PASS	C	upstream_gene_variant	MODIFIER	TTC12_3	TTC12_3	transcript	XM_038536141.1	protein_coding	-1	c.-1221C>G
chr5	19908147	G	C	PASS	C	upstream_gene_variant	MODIFIER	TTC12_3	TTC12_3	transcript	XM_038536142.1	protein_coding	-1	c.-872C>G
chr5	19908147	G	C	PASS	C	upstream_gene_variant	MODIFIER	TTC12_3	TTC12_3	transcript	XM_038536143.1	protein_coding	-1	c.-872C>G
chr5	19908147	G	C	PASS	C	intergenic_region	MODIFIER	TTC12_3-NCAM1_3	TTC12_3-NCAM1_3	intergenic_region	TTC12_3-NCAM1_3		-1	n.19908147G>C
chr5	21020522	TG	T	PASS	T	intron_variant	MODIFIER	IL18_3	IL18_3	transcript	NM_001003169.1_3	protein_coding	2	c.91+762delG
chr5	21065647	C	T	PASS	T	intron_variant	MODIFIER	SDHD_3	SDHD_3	transcript	XM_038536168.1	protein_coding	3	c.315-895G>A
chr5	21065647	C	T	PASS	T	intron_variant	MODIFIER	SDHD_3	SDHD_3	transcript	XM_038536169.1	protein_coding	2	c.170-895G>A
chr5	21116133	T	C	PASS	C	intron_variant	MODIFIER	DLAT_3	DLAT_3	transcript	XM_038536151.1	protein_coding	7	c.1129+2896A>G
chr5	21137667	C	T	PASS	T	intron_variant	MODIFIER	DIXDC1_3	DIXDC1_3	transcript	XM_038536170.1	protein_coding	18	c.1823-832G>A
chr5	21137667	C	T	PASS	T	intron_variant	MODIFIER	DIXDC1_3	DIXDC1_3	transcript	XM_038536178.1	protein_coding	13	c.1124-832G>A
chr5	21137667	C	T	PASS	T	intron_variant	MODIFIER	DIXDC1_3	DIXDC1_3	transcript	XM_038536174.1	protein_coding	17	c.1757-832G>A
chr5	21137667	C	T	PASS	T	intron_variant	MODIFIER	DIXDC1_3	DIXDC1_3	transcript	XM_038536176.1	protein_coding	17	c.1715-832G>A
chr5	21137667	C	T	PASS	T	intron_variant	MODIFIER	DIXDC1_3	DIXDC1_3	transcript	XM_038536173.1	protein_coding	18	c.1820-832G>A
chr5	21137667	C	T	PASS	T	intron_variant	MODIFIER	DIXDC1_3	DIXDC1_3	transcript	XM_038536177.1	protein_coding	18	c.1823-832G>A
chr5	21137667	C	T	PASS	T	intron_variant	MODIFIER	DIXDC1_3	DIXDC1_3	transcript	XM_038536171.1	protein_coding	19	c.1820-832G>A
chr5	21137667	C	T	PASS	T	intron_variant	MODIFIER	DIXDC1_3	DIXDC1_3	transcript	XM_038536175.1	protein_coding	18	c.1754-832G>A
chr5	21143151	G	A	PASS	A	intron_variant	MODIFIER	DIXDC1_3	DIXDC1_3	transcript	XM_038536170.1	protein_coding	18	c.1822+530C>T
chr5	21143151	G	A	PASS	A	intron_variant	MODIFIER	DIXDC1_3	DIXDC1_3	transcript	XM_038536178.1	protein_coding	13	c.1123+530C>T
chr5	21143151	G	A	PASS	A	intron_variant	MODIFIER	DIXDC1_3	DIXDC1_3	transcript	XM_038536174.1	protein_coding	17	c.1756+530C>T
chr5	21143151	G	A	PASS	A	intron_variant	MODIFIER	DIXDC1_3	DIXDC1_3	transcript	XM_038536176.1	protein_coding	17	c.1714+530C>T
chr5	21143151	G	A	PASS	A	intron_variant	MODIFIER	DIXDC1_3	DIXDC1_3	transcript	XM_038536173.1	protein_coding	18	c.1819+530C>T
chr5	21143151	G	A	PASS	A	intron_variant	MODIFIER	DIXDC1_3	DIXDC1_3	transcript	XM_038536177.1	protein_coding	18	c.1822+530C>T
chr5	21143151	G	A	PASS	A	intron_variant	MODIFIER	DIXDC1_3	DIXDC1_3	transcript	XM_038536171.1	protein_coding	19	c.1819+530C>T
chr5	21143151	G	A	PASS	A	intron_variant	MODIFIER	DIXDC1_3	DIXDC1_3	transcript	XM_038536175.1	protein_coding	18	c.1753+530C>T
chr5	21586426	G	A	PASS	A	downstream_gene_variant	MODIFIER	HOATZ_3	HOATZ_3	transcript	XM_038536218.1	protein_coding	-1	c.*844C>T
chr5	21586426	G	A	PASS	A	intron_variant	MODIFIER	LOC119876290_2	LOC119876290_2	transcript	XR_005359291.1	pseudogene	4	n.877-5703G>A
chr5	21586426	G	A	PASS	A	intron_variant	MODIFIER	HOATZ_3	HOATZ_3	transcript	XM_038536213.1	protein_coding	4	c.333+4116C>T
chr5	21586426	G	A	PASS	A	intron_variant	MODIFIER	HOATZ_3	HOATZ_3	transcript	XM_038536215.1	protein_coding	4	c.333+4116C>T
chr5	21586426	G	A	PASS	A	intron_variant	MODIFIER	HOATZ_3	HOATZ_3	transcript	XM_038536214.1	protein_coding	5	c.333+4116C>T
chr5	21586426	G	A	PASS	A	intron_variant	MODIFIER	HOATZ_3	HOATZ_3	transcript	XM_038536217.1	protein_coding	4	c.333+4116C>T
chr5	21586426	G	A	PASS	A	intron_variant	MODIFIER	HOATZ_3	HOATZ_3	transcript	XM_038536216.1	protein_coding	4	c.333+4116C>T
chr5	21586426	G	A	PASS	A	intron_variant	MODIFIER	HOATZ_3	HOATZ_3	transcript	XM_038536219.1	protein_coding	4	c.333+4116C>T
chr5	21721467	C	T	PASS	T	intron_variant	MODIFIER	POU2AF1_3	POU2AF1_3	transcript	XM_038536224.1	protein_coding	1	c.17-4276C>T
chr5	25736142	G	A	PASS	A	intron_variant	MODIFIER	GUCY1A2_3	GUCY1A2_3	transcript	XR_005359351.1	pseudogene	8	n.2140-13478G>A
chr5	26699622	C	T	PASS	T	intron_variant	MODIFIER	GRIA4_3	GRIA4_3	transcript	XM_038536334.1	protein_coding	3	c.247+57825G>A
chr5	27164916	T	C	PASS	C	intergenic_region	MODIFIER	GRIA4_3-CASP4_3	GRIA4_3-CASP4_3	intergenic_region	GRIA4_3-CASP4_3		-1	n.27164916T>C
chr5	27517328	C	T	PASS	T	upstream_gene_variant	MODIFIER	LOC111095861_3	LOC111095861_3	transcript	XR_005359396.1	pseudogene	-1	n.-1519C>T
chr5	27517328	C	T	PASS	T	upstream_gene_variant	MODIFIER	LOC111095861_3	LOC111095861_3	transcript	XR_005359397.1	pseudogene	-1	n.-1432C>T
chr5	27517328	C	T	PASS	T	upstream_gene_variant	MODIFIER	LOC111095861_3	LOC111095861_3	transcript	XR_005359388.1	pseudogene	-1	n.-2012C>T
chr5	27517328	C	T	PASS	T	upstream_gene_variant	MODIFIER	LOC111095861_3	LOC111095861_3	transcript	XR_005359389.1	pseudogene	-1	n.-2012C>T
chr5	27517328	C	T	PASS	T	upstream_gene_variant	MODIFIER	LOC111095861_3	LOC111095861_3	transcript	XR_005359390.1	pseudogene	-1	n.-2012C>T
chr5	27517328	C	T	PASS	T	upstream_gene_variant	MODIFIER	LOC111095861_3	LOC111095861_3	transcript	XR_005359391.1	pseudogene	-1	n.-2012C>T
chr5	27517328	C	T	PASS	T	upstream_gene_variant	MODIFIER	LOC111095861_3	LOC111095861_3	transcript	XR_005359392.1	pseudogene	-1	n.-2012C>T
chr5	27517328	C	T	PASS	T	upstream_gene_variant	MODIFIER	LOC111095861_3	LOC111095861_3	transcript	XR_005359393.1	pseudogene	-1	n.-2012C>T
chr5	27517328	C	T	PASS	T	upstream_gene_variant	MODIFIER	LOC111095861_3	LOC111095861_3	transcript	XR_005359395.1	pseudogene	-1	n.-2012C>T
chr5	27517328	C	T	PASS	T	upstream_gene_variant	MODIFIER	LOC111095861_3	LOC111095861_3	transcript	XR_005359398.1	pseudogene	-1	n.-2012C>T
chr5	27517328	C	T	PASS	T	upstream_gene_variant	MODIFIER	LOC111095861_3	LOC111095861_3	transcript	XR_005359399.1	pseudogene	-1	n.-2012C>T
chr5	27517328	C	T	PASS	T	upstream_gene_variant	MODIFIER	LOC111095861_3	LOC111095861_3	transcript	XR_005359400.1	pseudogene	-1	n.-2012C>T
chr5	27517328	C	T	PASS	T	intron_variant	MODIFIER	LOC119871826_3	LOC119871826_3	transcript	XM_038536335.1	protein_coding	3	c.-79-6630G>A
chr5	27517328	C	T	PASS	T	intron_variant	MODIFIER	LOC119871826_3	LOC119871826_3	transcript	XR_005359361.1	pseudogene	6	n.838-6630G>A
chr5	27517328	C	T	PASS	T	intron_variant	MODIFIER	LOC119871826_3	LOC119871826_3	transcript	XR_005359362.1	pseudogene	6	n.838-6630G>A
chr5	27517328	C	T	PASS	T	intron_variant	MODIFIER	LOC119871826_3	LOC119871826_3	transcript	XM_038536337.1	protein_coding	2	c.-79-6630G>A
chr5	27517328	C	T	PASS	T	intron_variant	MODIFIER	LOC119871826_3	LOC119871826_3	transcript	XM_038536336.1	protein_coding	2	c.-79-6630G>A
chr5	27517328	C	T	PASS	T	intron_variant	MODIFIER	LOC119871826_3	LOC119871826_3	transcript	XR_005359360.1	pseudogene	6	n.838-6630G>A
chr5	27517328	C	T	PASS	T	intron_variant	MODIFIER	LOC119871826_3	LOC119871826_3	transcript	XR_005359363.1	pseudogene	6	n.838-6630G>A
chr5	27517328	C	T	PASS	T	intron_variant	MODIFIER	LOC119871826_3	LOC119871826_3	transcript	XR_005359364.1	pseudogene	5	n.774-6630G>A
chr5	27517328	C	T	PASS	T	intron_variant	MODIFIER	LOC119871826_3	LOC119871826_3	transcript	XR_005359365.1	pseudogene	6	n.838-6630G>A
chr5	27517328	C	T	PASS	T	intron_variant	MODIFIER	LOC119871826_3	LOC119871826_3	transcript	XR_005359366.1	pseudogene	6	n.838-6630G>A
chr5	27517328	C	T	PASS	T	intron_variant	MODIFIER	LOC119871826_3	LOC119871826_3	transcript	XR_005359367.1	pseudogene	6	n.838-6630G>A
chr5	27517328	C	T	PASS	T	intron_variant	MODIFIER	LOC119871826_3	LOC119871826_3	transcript	XR_005359369.1	pseudogene	6	n.838-6630G>A
chr5	27517328	C	T	PASS	T	intron_variant	MODIFIER	LOC119871826_3	LOC119871826_3	transcript	XR_005359370.1	pseudogene	6	n.838-6630G>A
chr5	27517328	C	T	PASS	T	intron_variant	MODIFIER	LOC119871826_3	LOC119871826_3	transcript	XR_005359372.1	pseudogene	6	n.838-6630G>A
chr5	27517328	C	T	PASS	T	intron_variant	MODIFIER	LOC119871826_3	LOC119871826_3	transcript	XR_005359373.1	pseudogene	6	n.838-6630G>A
chr5	27517328	C	T	PASS	T	intron_variant	MODIFIER	LOC119871826_3	LOC119871826_3	transcript	XR_005359374.1	pseudogene	6	n.838-6630G>A
chr5	27517328	C	T	PASS	T	intron_variant	MODIFIER	LOC119871826_3	LOC119871826_3	transcript	XR_005359379.1	pseudogene	4	n.464-6630G>A
chr5	27517328	C	T	PASS	T	intron_variant	MODIFIER	LOC119871826_3	LOC119871826_3	transcript	XR_005359377.1	pseudogene	6	n.838-6630G>A
chr5	27517328	C	T	PASS	T	intron_variant	MODIFIER	LOC111095861_3	LOC111095861_3	transcript	XR_005359394.1	pseudogene	1	n.152+842C>T
chr5	27794583	T	G	PASS	G	intergenic_region	MODIFIER	LOC111096104_3-LOC100687870_3	LOC111096104_3-LOC100687870_3	intergenic_region	LOC111096104_3-LOC100687870_3		-1	n.27794583T>G
chr5	27843093	C	A	PASS	A	intergenic_region	MODIFIER	LOC111096104_3-LOC100687870_3	LOC111096104_3-LOC100687870_3	intergenic_region	LOC111096104_3-LOC100687870_3		-1	n.27843093C>A
chr5	27868530	G	T	PASS	T	intergenic_region	MODIFIER	LOC111096104_3-LOC100687870_3	LOC111096104_3-LOC100687870_3	intergenic_region	LOC111096104_3-LOC100687870_3		-1	n.27868530G>T
chr5	28932488	A	G	PASS	G	intergenic_region	MODIFIER	DCUN1D5_3-MMP13_3	DCUN1D5_3-MMP13_3	intergenic_region	DCUN1D5_3-MMP13_3		-1	n.28932488A>G
chr5	29040313	T	C	PASS	C	intergenic_region	MODIFIER	MMP13_3-MMP12_3	MMP13_3-MMP12_3	intergenic_region	MMP13_3-MMP12_3		-1	n.29040313T>C
chr5	29089651	C	T	PASS	T	upstream_gene_variant	MODIFIER	MMP3_3	MMP3_3	transcript	NM_001002967.1_3	protein_coding	-1	c.-622C>T
chr5	29089651	C	T	PASS	T	intergenic_region	MODIFIER	MMP12_3-MMP3_3	MMP12_3-MMP3_3	intergenic_region	MMP12_3-MMP3_3		-1	n.29089651C>T
chr5	30069763	G	A	PASS	A	intron_variant	MODIFIER	TRPC6_3	TRPC6_3	transcript	XM_038536382.1	protein_coding	1	c.170+27426G>A
chr5	30069860	G	A	VQSRTrancheSNP99.90to100.00	A	intron_variant	MODIFIER	TRPC6_3	TRPC6_3	transcript	XM_038536382.1	protein_coding	1	c.170+27523G>A
chr5	30070133	A	G	PASS	G	intron_variant	MODIFIER	TRPC6_3	TRPC6_3	transcript	XM_038536382.1	protein_coding	1	c.170+27796A>G
chr5	31371335	C	A	PASS	A	intergenic_region	MODIFIER	WSCD1_3-LOC119871754_3	WSCD1_3-LOC119871754_3	intergenic_region	WSCD1_3-LOC119871754_3		-1	n.31371335C>A
chr5	31377846	C	T	PASS	T	intergenic_region	MODIFIER	WSCD1_3-LOC119871754_3	WSCD1_3-LOC119871754_3	intergenic_region	WSCD1_3-LOC119871754_3		-1	n.31377846C>T
chr5	31413872	C	G	PASS	G	downstream_gene_variant	MODIFIER	LOC119871754_3	LOC119871754_3	transcript	XR_005358862.1	pseudogene	-1	n.*2473G>C
chr5	31413872	C	G	PASS	G	intergenic_region	MODIFIER	WSCD1_3-LOC119871754_3	WSCD1_3-LOC119871754_3	intergenic_region	WSCD1_3-LOC119871754_3		-1	n.31413872C>G
chr5	31617240	T	TGA	PASS	TGA	intron_variant	MODIFIER	RABEP1_3	RABEP1_3	transcript	XM_038536472.1	protein_coding	8	c.1108-49_1108-48insTC
chr5	31617240	T	TGA	PASS	TGA	intron_variant	MODIFIER	RABEP1_3	RABEP1_3	transcript	XM_038536473.1	protein_coding	7	c.967-49_967-48insTC
chr5	31617240	T	TGA	PASS	TGA	intron_variant	MODIFIER	RABEP1_3	RABEP1_3	transcript	XM_038536474.1	protein_coding	8	c.1096-49_1096-48insTC
chr5	31975610	T	TTTTC	PASS	TTTTC	upstream_gene_variant	MODIFIER	PLD2_3	PLD2_3	transcript	XM_038536572.1	protein_coding	-1	c.-637_-636insGAAA
chr5	31975610	T	TTTTC	PASS	TTTTC	upstream_gene_variant	MODIFIER	PLD2_3	PLD2_3	transcript	XM_038536573.1	protein_coding	-1	c.-637_-636insGAAA
chr5	31975610	T	TTTTC	PASS	TTTTC	upstream_gene_variant	MODIFIER	PLD2_3	PLD2_3	transcript	XM_038536574.1	protein_coding	-1	c.-637_-636insGAAA
chr5	31975610	T	TTTTC	PASS	TTTTC	intron_variant	MODIFIER	LOC119871840_3	LOC119871840_3	transcript	XR_005359448.1	pseudogene	2	n.521-83_521-82insTTTC
chr5	32159330	C	A	PASS	A	intron_variant	MODIFIER	LOC119871841_3	LOC119871841_3	transcript	XM_038536593.1	protein_coding	12	c.1219-44C>A
chr5	32266018	T	C	PASS	C	5_prime_UTR_premature_start_codon_gain_variant	LOW	SLC16A13_3	SLC16A13_3	transcript	XM_038536610.1	protein_coding	1	c.-206T>C
chr5	32266018	T	C	PASS	C	5_prime_UTR_variant	MODIFIER	SLC16A13_3	SLC16A13_3	transcript	XM_038536610.1	protein_coding	1	c.-206T>C
chr5	32266018	T	C	PASS	C	downstream_gene_variant	MODIFIER	BCL6B_3	BCL6B_3	transcript	XM_038536603.1	protein_coding	-1	c.*4407T>C
chr5	32266018	T	C	PASS	C	downstream_gene_variant	MODIFIER	SLC16A11_3	SLC16A11_3	transcript	XM_038536605.1	protein_coding	-1	c.*4034A>G
chr5	32266018	T	C	PASS	C	downstream_gene_variant	MODIFIER	BCL6B_3	BCL6B_3	transcript	XM_038536604.1	protein_coding	-1	c.*4407T>C
chr5	32266018	T	C	PASS	C	downstream_gene_variant	MODIFIER	SLC16A11_3	SLC16A11_3	transcript	XM_038536607.1	protein_coding	-1	c.*4034A>G
chr5	32266018	T	C	PASS	C	downstream_gene_variant	MODIFIER	SLC16A11_3	SLC16A11_3	transcript	XM_038536609.1	protein_coding	-1	c.*4034A>G
chr5	32266018	T	C	PASS	C	downstream_gene_variant	MODIFIER	SLC16A11_3	SLC16A11_3	transcript	XM_038536608.1	protein_coding	-1	c.*4034A>G
chr5	32266018	T	C	PASS	C	downstream_gene_variant	MODIFIER	SLC16A11_3	SLC16A11_3	transcript	XM_038536606.1	protein_coding	-1	c.*4034A>G
chr5	32483796	C	T	PASS	T	missense_variant	MODERATE	NEURL4_3	NEURL4_3	transcript	XM_038536654.1	protein_coding	27	c.3988G>A	p.Gly1330Ser	1.184 (neutral)	0.188 (No affected PROSITE and ELM Motifs found)	83% (neutral)	Visual IGV inspection supports the existence of the variant
chr5	32483796	C	T	PASS	T	missense_variant	MODERATE	NEURL4_3	NEURL4_3	transcript	XM_038536652.1	protein_coding	27	c.4051G>A	p.Gly1351Ser	1.184 (neutral)	0.212 (No affected PROSITE and ELM Motifs found)	83%(neutral)	Visual IGV inspection supports the existence of the variant
chr5	32483796	C	T	PASS	T	upstream_gene_variant	MODIFIER	GPS2_3	GPS2_3	transcript	XM_038536659.1	protein_coding	-1	c.-1766G>A
chr5	32483796	C	T	PASS	T	upstream_gene_variant	MODIFIER	GPS2_3	GPS2_3	transcript	XM_038536660.1	protein_coding	-1	c.-1766G>A
chr5	32483796	C	T	PASS	T	downstream_gene_variant	MODIFIER	EIF5A_3	EIF5A_3	transcript	XM_038536661.1	protein_coding	-1	c.*5168C>T
chr5	32483796	C	T	PASS	T	downstream_gene_variant	MODIFIER	EIF5A_3	EIF5A_3	transcript	XM_038536665.1	protein_coding	-1	c.*5168C>T
chr5	32483796	C	T	PASS	T	downstream_gene_variant	MODIFIER	EIF5A_3	EIF5A_3	transcript	XM_038536662.1	protein_coding	-1	c.*5168C>T
chr5	32483796	C	T	PASS	T	downstream_gene_variant	MODIFIER	EIF5A_3	EIF5A_3	transcript	XM_038536664.1	protein_coding	-1	c.*5168C>T
chr5	32483796	C	T	PASS	T	downstream_gene_variant	MODIFIER	EIF5A_3	EIF5A_3	transcript	XM_038536663.1	protein_coding	-1	c.*5168C>T
chr5	32483796	C	T	PASS	T	intron_variant	MODIFIER	NEURL4_3	NEURL4_3	transcript	XM_038536650.1	protein_coding	26	c.4184+71G>A
chr5	32483796	C	T	PASS	T	intron_variant	MODIFIER	NEURL4_3	NEURL4_3	transcript	XM_038536651.1	protein_coding	26	c.4178+71G>A
chr5	32483796	C	T	PASS	T	intron_variant	MODIFIER	NEURL4_3	NEURL4_3	transcript	XM_038536653.1	protein_coding	25	c.4112+71G>A
chr5	32560571	G	A	PASS	A	upstream_gene_variant	MODIFIER	SPEM1_3	SPEM1_3	transcript	XM_038536693.1	protein_coding	-1	c.-479G>A
chr5	32560571	G	A	PASS	A	upstream_gene_variant	MODIFIER	SPEM2_3	SPEM2_3	transcript	XM_038536689.1	protein_coding	-1	c.-3662G>A
chr5	32560571	G	A	PASS	A	upstream_gene_variant	MODIFIER	SPEM1_3	SPEM1_3	transcript	XM_038536696.1	protein_coding	-1	c.-177G>A
chr5	32560571	G	A	PASS	A	upstream_gene_variant	MODIFIER	SPEM1_3	SPEM1_3	transcript	XM_038536694.1	protein_coding	-1	c.-479G>A
chr5	32560571	G	A	PASS	A	downstream_gene_variant	MODIFIER	NLGN2_3	NLGN2_3	transcript	XM_038536676.1	protein_coding	-1	c.*2233G>A
chr5	32560571	G	A	PASS	A	downstream_gene_variant	MODIFIER	NLGN2_3	NLGN2_3	transcript	XM_038536678.1	protein_coding	-1	c.*2233G>A
chr5	32560571	G	A	PASS	A	downstream_gene_variant	MODIFIER	NLGN2_3	NLGN2_3	transcript	XM_038536679.1	protein_coding	-1	c.*2233G>A
chr5	32560571	G	A	PASS	A	intron_variant	MODIFIER	PLSCR3_3	PLSCR3_3	transcript	XM_038536700.1	protein_coding	1	c.-171+12603C>T
chr5	33080313	C	T	PASS	T	upstream_gene_variant	MODIFIER	ALOX15B_3	ALOX15B_3	transcript	XM_038535522.1	protein_coding	-1	c.-3785C>T
chr5	33080313	C	T	PASS	T	upstream_gene_variant	MODIFIER	ALOX15B_3	ALOX15B_3	transcript	XM_038535523.1	protein_coding	-1	c.-3785C>T
chr5	33080313	C	T	PASS	T	intergenic_region	MODIFIER	GUCY2D_3-ALOX15B_3	GUCY2D_3-ALOX15B_3	intergenic_region	GUCY2D_3-ALOX15B_3		-1	n.33080313C>T
chr5	33328492	A	G	PASS	G	downstream_gene_variant	MODIFIER	ODF4_3	ODF4_3	transcript	XM_038535526.1	protein_coding	-1	c.*1347A>G
chr5	33328492	A	G	PASS	G	intergenic_region	MODIFIER	ODF4_3-KRBA2_3	ODF4_3-KRBA2_3	intergenic_region	ODF4_3-KRBA2_3		-1	n.33328492A>G
chr5	35467579	C	CTTTCTTTCTTTCTTTCTTTCTTTCTTTCT	PASS	CTTTCTTTCTTTCTTTCTTTCTTTCTTTCT	intergenic_region	MODIFIER	PIRT_3-SHISA6_3	PIRT_3-SHISA6_3	intergenic_region	PIRT_3-SHISA6_3		-1	n.35467579_35467580insTTTCTTTCTTTCTTTCTTTCTTTCTTTCT
chr5	37675788	C	T	PASS	T	intron_variant	MODIFIER	HS3ST3A1_3	HS3ST3A1_3	transcript	XM_038536942.1	protein_coding	1	c.614+36450G>A
chr5	37807486	G	A	PASS	A	intergenic_region	MODIFIER	HS3ST3A1_3-LOC100687064_3	HS3ST3A1_3-LOC100687064_3	intergenic_region	HS3ST3A1_3-LOC100687064_3		-1	n.37807486G>A
chr5	38781390	T	A	PASS	A	intron_variant	MODIFIER	LOC111096107_3	LOC111096107_3	transcript	XR_005358876.1	pseudogene	2	n.260-955T>A
chr5	38809482	G	A	PASS	A	intergenic_region	MODIFIER	LOC111096107_3-LOC111095902_3	LOC111096107_3-LOC111095902_3	intergenic_region	LOC111096107_3-LOC111095902_3		-1	n.38809482G>A
chr5	38843925	T	G	PASS	G	intergenic_region	MODIFIER	LOC111096107_3-LOC111095902_3	LOC111096107_3-LOC111095902_3	intergenic_region	LOC111096107_3-LOC111095902_3		-1	n.38843925T>G
chr5	38859918	C	T	PASS	T	intergenic_region	MODIFIER	LOC111096107_3-LOC111095902_3	LOC111096107_3-LOC111095902_3	intergenic_region	LOC111096107_3-LOC111095902_3		-1	n.38859918C>T
chr5	41899795	C	T	PASS	T	downstream_gene_variant	MODIFIER	SREBF1_3	SREBF1_3	transcript	NM_001197083.1_3	protein_coding	-1	c.*706C>T
chr5	41899795	C	T	PASS	T	downstream_gene_variant	MODIFIER	MIR33B_3	MIR33B_3	transcript	NR_049451.1_3	pseudogene	-1	n.*1708C>T
chr5	41899795	C	T	PASS	T	downstream_gene_variant	MODIFIER	RAI1_3	RAI1_3	transcript	XM_038537113.1	protein_coding	-1	c.*1955G>A
chr5	41899795	C	T	PASS	T	downstream_gene_variant	MODIFIER	MIR33B_3	MIR33B_3	transcript	unassigned_transcript_115	miRNA	-1	n.*1767C>T
chr5	41899795	C	T	PASS	T	downstream_gene_variant	MODIFIER	RAI1_3	RAI1_3	transcript	XM_038537115.1	protein_coding	-1	c.*1955G>A
chr5	41899795	C	T	PASS	T	downstream_gene_variant	MODIFIER	RAI1_3	RAI1_3	transcript	XM_038537114.1	protein_coding	-1	c.*1955G>A
chr5	41899795	C	T	PASS	T	downstream_gene_variant	MODIFIER	RAI1_3	RAI1_3	transcript	XM_038537116.1	protein_coding	-1	c.*2954G>A
chr5	41899795	C	T	PASS	T	intergenic_region	MODIFIER	SREBF1_3-RAI1_3	SREBF1_3-RAI1_3	intergenic_region	SREBF1_3-RAI1_3		-1	n.41899795C>T
chr5	41901575	A	C	PASS	C	3_prime_UTR_variant	MODIFIER	RAI1_3	RAI1_3	transcript	XM_038537113.1	protein_coding	6	c.*175T>G
chr5	41901575	A	C	PASS	C	3_prime_UTR_variant	MODIFIER	RAI1_3	RAI1_3	transcript	XM_038537115.1	protein_coding	6	c.*175T>G
chr5	41901575	A	C	PASS	C	3_prime_UTR_variant	MODIFIER	RAI1_3	RAI1_3	transcript	XM_038537114.1	protein_coding	6	c.*175T>G
chr5	41901575	A	C	PASS	C	downstream_gene_variant	MODIFIER	SREBF1_3	SREBF1_3	transcript	NM_001197083.1_3	protein_coding	-1	c.*2486A>C
chr5	41901575	A	C	PASS	C	downstream_gene_variant	MODIFIER	MIR33B_3	MIR33B_3	transcript	NR_049451.1_3	pseudogene	-1	n.*3488A>C
chr5	41901575	A	C	PASS	C	downstream_gene_variant	MODIFIER	MIR33B_3	MIR33B_3	transcript	unassigned_transcript_115	miRNA	-1	n.*3547A>C
chr5	41901575	A	C	PASS	C	downstream_gene_variant	MODIFIER	RAI1_3	RAI1_3	transcript	XM_038537116.1	protein_coding	-1	c.*1174T>G
chr5	41933630	G	T	PASS	T	intron_variant	MODIFIER	RAI1_3	RAI1_3	transcript	XM_038537113.1	protein_coding	2	c.-16-17216C>A
chr5	41933630	G	T	PASS	T	intron_variant	MODIFIER	RAI1_3	RAI1_3	transcript	XM_038537115.1	protein_coding	2	c.-16-17216C>A
chr5	41933630	G	T	PASS	T	intron_variant	MODIFIER	RAI1_3	RAI1_3	transcript	XM_038537114.1	protein_coding	2	c.-16-17216C>A
chr5	41933630	G	T	PASS	T	intron_variant	MODIFIER	RAI1_3	RAI1_3	transcript	XM_038537116.1	protein_coding	2	c.-16-17216C>A
chr5	41934276	G	A	PASS	A	intron_variant	MODIFIER	RAI1_3	RAI1_3	transcript	XM_038537113.1	protein_coding	2	c.-16-17862C>T
chr5	41934276	G	A	PASS	A	intron_variant	MODIFIER	RAI1_3	RAI1_3	transcript	XM_038537115.1	protein_coding	2	c.-16-17862C>T
chr5	41934276	G	A	PASS	A	intron_variant	MODIFIER	RAI1_3	RAI1_3	transcript	XM_038537114.1	protein_coding	2	c.-16-17862C>T
chr5	41934276	G	A	PASS	A	intron_variant	MODIFIER	RAI1_3	RAI1_3	transcript	XM_038537116.1	protein_coding	2	c.-16-17862C>T
chr5	41959466	G	A	PASS	A	intron_variant	MODIFIER	RAI1_3	RAI1_3	transcript	XM_038537113.1	protein_coding	2	c.-17+21432C>T
chr5	41959466	G	A	PASS	A	intron_variant	MODIFIER	RAI1_3	RAI1_3	transcript	XM_038537115.1	protein_coding	2	c.-17+21432C>T
chr5	41959466	G	A	PASS	A	intron_variant	MODIFIER	RAI1_3	RAI1_3	transcript	XM_038537114.1	protein_coding	2	c.-17+21432C>T
chr5	41959466	G	A	PASS	A	intron_variant	MODIFIER	RAI1_3	RAI1_3	transcript	XM_038537116.1	protein_coding	2	c.-17+21432C>T
chr5	41970901	G	A	PASS	A	intron_variant	MODIFIER	RAI1_3	RAI1_3	transcript	XM_038537113.1	protein_coding	2	c.-17+9997C>T
chr5	41970901	G	A	PASS	A	intron_variant	MODIFIER	RAI1_3	RAI1_3	transcript	XM_038537115.1	protein_coding	2	c.-17+9997C>T
chr5	41970901	G	A	PASS	A	intron_variant	MODIFIER	RAI1_3	RAI1_3	transcript	XM_038537114.1	protein_coding	2	c.-17+9997C>T
chr5	41970901	G	A	PASS	A	intron_variant	MODIFIER	RAI1_3	RAI1_3	transcript	XM_038537116.1	protein_coding	2	c.-17+9997C>T
chr5	41996878	A	G	PASS	G	intron_variant	MODIFIER	RAI1_3	RAI1_3	transcript	XM_038537113.1	protein_coding	1	c.-155+13055T>C
chr5	41996878	A	G	PASS	G	intron_variant	MODIFIER	RAI1_3	RAI1_3	transcript	XM_038537115.1	protein_coding	1	c.-155+13086T>C
chr5	41996878	A	G	PASS	G	intron_variant	MODIFIER	RAI1_3	RAI1_3	transcript	XM_038537114.1	protein_coding	1	c.-154-15843T>C
chr5	41996878	A	G	PASS	G	intron_variant	MODIFIER	RAI1_3	RAI1_3	transcript	XM_038537116.1	protein_coding	1	c.-155+13055T>C
chr5	42005462	C	T	PASS	T	intron_variant	MODIFIER	RAI1_3	RAI1_3	transcript	XM_038537113.1	protein_coding	1	c.-155+4471G>A
chr5	42005462	C	T	PASS	T	intron_variant	MODIFIER	RAI1_3	RAI1_3	transcript	XM_038537115.1	protein_coding	1	c.-155+4502G>A
chr5	42005462	C	T	PASS	T	intron_variant	MODIFIER	RAI1_3	RAI1_3	transcript	XM_038537114.1	protein_coding	1	c.-155+15775G>A
chr5	42005462	C	T	PASS	T	intron_variant	MODIFIER	RAI1_3	RAI1_3	transcript	XM_038537116.1	protein_coding	1	c.-155+4471G>A
chr5	42039739	A	G	PASS	G	intergenic_region	MODIFIER	RAI1_3-PEMT_3	RAI1_3-PEMT_3	intergenic_region	RAI1_3-PEMT_3		-1	n.42039739A>G
chr5	42069673	G	C	PASS	C	intergenic_region	MODIFIER	RAI1_3-PEMT_3	RAI1_3-PEMT_3	intergenic_region	RAI1_3-PEMT_3		-1	n.42069673G>C
chr5	42074208	A	T	PASS	T	intergenic_region	MODIFIER	RAI1_3-PEMT_3	RAI1_3-PEMT_3	intergenic_region	RAI1_3-PEMT_3		-1	n.42074208A>T
chr5	42188171	C	T	PASS	T	downstream_gene_variant	MODIFIER	LOC111095911_3	LOC111095911_3	transcript	XR_005359593.1	pseudogene	-1	n.*857C>T
chr5	42188171	C	T	PASS	T	intron_variant	MODIFIER	MED9_3	MED9_3	transcript	XM_038537123.1	protein_coding	1	c.228-5652G>A
chr5	42190907	C	T	PASS	T	downstream_gene_variant	MODIFIER	LOC111095911_3	LOC111095911_3	transcript	XR_005359593.1	pseudogene	-1	n.*3593C>T
chr5	42190907	C	T	PASS	T	intron_variant	MODIFIER	MED9_3	MED9_3	transcript	XM_038537123.1	protein_coding	1	c.227+3681G>A
chr5	42253739	G	A	PASS	A	intergenic_region	MODIFIER	LOC106558769_3-NT5M_3	LOC106558769_3-NT5M_3	intergenic_region	LOC106558769_3-NT5M_3		-1	n.42253739G>A
chr5	42528416	A	ATAACTAGTTATAAATTATTATTATTT	PASS	ATAACTAGTTATAAATTATTATTATTT	intron_variant	MODIFIER	MPRIP_3	MPRIP_3	transcript	XM_038537130.1	protein_coding	3	c.267+22830_267+22831insAAATAATAATAATTTATAACTAGTTA
chr5	42528416	A	ATAACTAGTTATAAATTATTATTATTT	PASS	ATAACTAGTTATAAATTATTATTATTT	intron_variant	MODIFIER	MPRIP_3	MPRIP_3	transcript	XM_038537131.1	protein_coding	3	c.267+22830_267+22831insAAATAATAATAATTTATAACTAGTTA
chr5	42528416	A	ATAACTAGTTATAAATTATTATTATTT	PASS	ATAACTAGTTATAAATTATTATTATTT	intron_variant	MODIFIER	MPRIP_3	MPRIP_3	transcript	XM_038537132.1	protein_coding	3	c.267+22830_267+22831insAAATAATAATAATTTATAACTAGTTA
chr5	42528419	G	T	PASS	T	intron_variant	MODIFIER	MPRIP_3	MPRIP_3	transcript	XM_038537130.1	protein_coding	3	c.267+22828C>A
chr5	42528419	G	T	PASS	T	intron_variant	MODIFIER	MPRIP_3	MPRIP_3	transcript	XM_038537131.1	protein_coding	3	c.267+22828C>A
chr5	42528419	G	T	PASS	T	intron_variant	MODIFIER	MPRIP_3	MPRIP_3	transcript	XM_038537132.1	protein_coding	3	c.267+22828C>A
chr5	42528420	A	T	PASS	T	intron_variant	MODIFIER	MPRIP_3	MPRIP_3	transcript	XM_038537130.1	protein_coding	3	c.267+22827T>A
chr5	42528420	A	T	PASS	T	intron_variant	MODIFIER	MPRIP_3	MPRIP_3	transcript	XM_038537131.1	protein_coding	3	c.267+22827T>A
chr5	42528420	A	T	PASS	T	intron_variant	MODIFIER	MPRIP_3	MPRIP_3	transcript	XM_038537132.1	protein_coding	3	c.267+22827T>A
chr5	42667042	T	C	PASS	C	intron_variant	MODIFIER	TNFRSF13B_3	TNFRSF13B_3	transcript	XM_038537139.1	protein_coding	1	c.61+3633T>C
chr5	42667042	T	C	PASS	C	intron_variant	MODIFIER	USP22_3	USP22_3	transcript	XM_038537137.1	protein_coding	13	c.*3-4950A>G
chr5	42667042	T	C	PASS	C	intron_variant	MODIFIER	TNFRSF13B_3	TNFRSF13B_3	transcript	XM_038537143.1	protein_coding	1	c.61+3633T>C
chr5	42667042	T	C	PASS	C	intron_variant	MODIFIER	TNFRSF13B_3	TNFRSF13B_3	transcript	XM_038537141.1	protein_coding	1	c.61+3633T>C
chr5	42667042	T	C	PASS	C	intron_variant	MODIFIER	TNFRSF13B_3	TNFRSF13B_3	transcript	XM_038537142.1	protein_coding	2	c.-18+1539T>C
chr5	42667042	T	C	PASS	C	intron_variant	MODIFIER	TNFRSF13B_3	TNFRSF13B_3	transcript	XM_038537140.1	protein_coding	1	c.-37+3633T>C
chr5	42691029	G	A	PASS	A	downstream_gene_variant	MODIFIER	USP22_3	USP22_3	transcript	XM_038537133.1	protein_coding	-1	c.*1682C>T
chr5	42691029	G	A	PASS	A	intron_variant	MODIFIER	TNFRSF13B_3	TNFRSF13B_3	transcript	XM_038537139.1	protein_coding	3	c.439+4284G>A
chr5	42691029	G	A	PASS	A	intron_variant	MODIFIER	USP22_3	USP22_3	transcript	XM_038537137.1	protein_coding	13	c.*2+9658C>T
chr5	42691029	G	A	PASS	A	intron_variant	MODIFIER	TNFRSF13B_3	TNFRSF13B_3	transcript	XM_038537143.1	protein_coding	2	c.301+4284G>A
chr5	42691029	G	A	PASS	A	intron_variant	MODIFIER	TNFRSF13B_3	TNFRSF13B_3	transcript	XM_038537141.1	protein_coding	3	c.439+4284G>A
chr5	42691029	G	A	PASS	A	intron_variant	MODIFIER	TNFRSF13B_3	TNFRSF13B_3	transcript	XM_038537142.1	protein_coding	4	c.361+4284G>A
chr5	42691029	G	A	PASS	A	intron_variant	MODIFIER	TNFRSF13B_3	TNFRSF13B_3	transcript	XM_038537140.1	protein_coding	4	c.409+4284G>A
chr5	42714082	A	G	PASS	G	intron_variant	MODIFIER	USP22_3	USP22_3	transcript	XM_038537133.1	protein_coding	9	c.1230+259T>C
chr5	42714082	A	G	PASS	G	intron_variant	MODIFIER	USP22_3	USP22_3	transcript	XM_038537137.1	protein_coding	9	c.1230+259T>C
chr5	42714082	A	G	PASS	G	intron_variant	MODIFIER	USP22_3	USP22_3	transcript	XM_038537134.1	protein_coding	9	c.1230+259T>C
chr5	42714082	A	G	PASS	G	intron_variant	MODIFIER	USP22_3	USP22_3	transcript	XM_038537135.1	protein_coding	9	c.1230+259T>C
chr5	42714082	A	G	PASS	G	intron_variant	MODIFIER	USP22_3	USP22_3	transcript	XM_038537136.1	protein_coding	9	c.1230+259T>C
chr5	42714082	A	G	PASS	G	intron_variant	MODIFIER	USP22_3	USP22_3	transcript	XM_038537138.1	protein_coding	9	c.1230+259T>C
chr5	42752434	C	T	PASS	T	intron_variant	MODIFIER	USP22_3	USP22_3	transcript	XM_038537133.1	protein_coding	1	c.171+1224G>A
chr5	42752434	C	T	PASS	T	intron_variant	MODIFIER	USP22_3	USP22_3	transcript	XM_038537137.1	protein_coding	1	c.171+1224G>A
chr5	42752434	C	T	PASS	T	intron_variant	MODIFIER	USP22_3	USP22_3	transcript	XM_038537134.1	protein_coding	1	c.171+1224G>A
chr5	42752434	C	T	PASS	T	intron_variant	MODIFIER	USP22_3	USP22_3	transcript	XM_038537135.1	protein_coding	1	c.171+1224G>A
chr5	42752434	C	T	PASS	T	intron_variant	MODIFIER	USP22_3	USP22_3	transcript	XM_038537136.1	protein_coding	1	c.171+1224G>A
chr5	42752434	C	T	PASS	T	intron_variant	MODIFIER	USP22_3	USP22_3	transcript	XM_038537138.1	protein_coding	1	c.171+1224G>A
chr5	43179865	A	G	PASS	G	intergenic_region	MODIFIER	LOC119871867_3-LOC119876323	LOC119871867_3-LOC119876323	intergenic_region	LOC119871867_3-LOC119876323		-1	n.43179865A>G
chr5	43208579	TCTTTCCCCTTCC	T	PASS	T	intergenic_region	MODIFIER	LOC119876323-LOC119876298	LOC119876323-LOC119876298	intergenic_region	LOC119876323-LOC119876298		-1	n.43208580_43208591delCTTTCCCCTTCC
chr5	43337047	A	T	PASS	T	intragenic_variant	MODIFIER	LOC119871868_3	LOC119871868_3	gene_variant	LOC119871868_3		-1	n.43337047A>T
chr5	43534149	C	T	PASS	T	3_prime_UTR_variant	MODIFIER	IL12RB2_3	IL12RB2_3	transcript	NM_001025399.2_3	protein_coding	16	c.*196G>A
chr5	43534149	C	T	PASS	T	non_coding_transcript_exon_variant	MODIFIER	LOC102154658_3	LOC102154658_3	transcript	XR_005359622.1	pseudogene	1	n.3966C>T
chr5	43764307	C	T	PASS	T	intron_variant	MODIFIER	LOC119871871_3	LOC119871871_3	transcript	XR_005359624.1	pseudogene	5	n.520-441G>A
chr5	43764307	C	T	PASS	T	intron_variant	MODIFIER	C5H1orf141_3	C5H1orf141_3	transcript	XM_038537160.1	protein_coding	3	c.39-581C>T
chr5	43764307	C	T	PASS	T	intron_variant	MODIFIER	LOC119871871_3	LOC119871871_3	transcript	XR_005359625.1	pseudogene	2	n.241-441G>A
chr5	43764307	C	T	PASS	T	intron_variant	MODIFIER	C5H1orf141_3	C5H1orf141_3	transcript	XM_038537164.1	protein_coding	3	c.39-581C>T
chr5	43764307	C	T	PASS	T	intron_variant	MODIFIER	C5H1orf141_3	C5H1orf141_3	transcript	XM_038537162.1	protein_coding	2	c.39-581C>T
chr5	43764307	C	T	PASS	T	intron_variant	MODIFIER	C5H1orf141_3	C5H1orf141_3	transcript	XM_038537170.1	protein_coding	3	c.76-1522C>T
chr5	43764307	C	T	PASS	T	intron_variant	MODIFIER	C5H1orf141_3	C5H1orf141_3	transcript	XM_038537171.1	protein_coding	2	c.76-1522C>T
chr5	43764307	C	T	PASS	T	intron_variant	MODIFIER	C5H1orf141_3	C5H1orf141_3	transcript	XM_038537165.1	protein_coding	3	c.39-581C>T
chr5	43764307	C	T	PASS	T	intron_variant	MODIFIER	C5H1orf141_3	C5H1orf141_3	transcript	XM_038537167.1	protein_coding	3	c.76-1456C>T
chr5	43764307	C	T	PASS	T	intron_variant	MODIFIER	C5H1orf141_3	C5H1orf141_3	transcript	XM_038537166.1	protein_coding	2	c.76-1456C>T
chr5	43764307	C	T	PASS	T	intron_variant	MODIFIER	C5H1orf141_3	C5H1orf141_3	transcript	XM_038537163.1	protein_coding	2	c.39-581C>T
chr5	43764307	C	T	PASS	T	intron_variant	MODIFIER	C5H1orf141_3	C5H1orf141_3	transcript	XM_038537169.1	protein_coding	2	c.76-1456C>T
chr5	43764307	C	T	PASS	T	intron_variant	MODIFIER	C5H1orf141_3	C5H1orf141_3	transcript	XM_038537173.1	protein_coding	2	c.76-1522C>T
chr5	43764307	C	T	PASS	T	intron_variant	MODIFIER	C5H1orf141_3	C5H1orf141_3	transcript	XM_038537161.1	protein_coding	2	c.39-581C>T
chr5	43764307	C	T	PASS	T	intron_variant	MODIFIER	C5H1orf141_3	C5H1orf141_3	transcript	XM_038537168.1	protein_coding	2	c.76-1456C>T
chr5	43764307	C	T	PASS	T	intron_variant	MODIFIER	C5H1orf141_3	C5H1orf141_3	transcript	XM_038537172.1	protein_coding	2	c.76-1522C>T
chr5	43771656	G	A	PASS	A	intron_variant	MODIFIER	C5H1orf141_3	C5H1orf141_3	transcript	XM_038537160.1	protein_coding	5	c.261-2670G>A
chr5	43771656	G	A	PASS	A	intron_variant	MODIFIER	LOC119871871_3	LOC119871871_3	transcript	XR_005359625.1	pseudogene	2	n.241-7790C>T
chr5	43771656	G	A	PASS	A	intron_variant	MODIFIER	C5H1orf141_3	C5H1orf141_3	transcript	XM_038537164.1	protein_coding	5	c.261-2670G>A
chr5	43771656	G	A	PASS	A	intron_variant	MODIFIER	C5H1orf141_3	C5H1orf141_3	transcript	XM_038537162.1	protein_coding	4	c.261-2670G>A
chr5	43771656	G	A	PASS	A	intron_variant	MODIFIER	C5H1orf141_3	C5H1orf141_3	transcript	XM_038537170.1	protein_coding	4	c.168-2670G>A
chr5	43771656	G	A	PASS	A	intron_variant	MODIFIER	C5H1orf141_3	C5H1orf141_3	transcript	XM_038537171.1	protein_coding	3	c.168-2670G>A
chr5	43771656	G	A	PASS	A	intron_variant	MODIFIER	C5H1orf141_3	C5H1orf141_3	transcript	XM_038537165.1	protein_coding	5	c.261-2670G>A
chr5	43771656	G	A	PASS	A	intron_variant	MODIFIER	C5H1orf141_3	C5H1orf141_3	transcript	XM_038537167.1	protein_coding	4	c.234-2670G>A
chr5	43771656	G	A	PASS	A	intron_variant	MODIFIER	C5H1orf141_3	C5H1orf141_3	transcript	XM_038537166.1	protein_coding	3	c.234-2670G>A
chr5	43771656	G	A	PASS	A	intron_variant	MODIFIER	C5H1orf141_3	C5H1orf141_3	transcript	XM_038537163.1	protein_coding	4	c.261-2670G>A
chr5	43771656	G	A	PASS	A	intron_variant	MODIFIER	C5H1orf141_3	C5H1orf141_3	transcript	XM_038537169.1	protein_coding	3	c.234-2670G>A
chr5	43771656	G	A	PASS	A	intron_variant	MODIFIER	C5H1orf141_3	C5H1orf141_3	transcript	XM_038537173.1	protein_coding	3	c.168-2670G>A
chr5	43771656	G	A	PASS	A	intron_variant	MODIFIER	C5H1orf141_3	C5H1orf141_3	transcript	XM_038537161.1	protein_coding	4	c.261-2670G>A
chr5	43771656	G	A	PASS	A	intron_variant	MODIFIER	C5H1orf141_3	C5H1orf141_3	transcript	XM_038537168.1	protein_coding	3	c.234-2670G>A
chr5	43771656	G	A	PASS	A	intron_variant	MODIFIER	C5H1orf141_3	C5H1orf141_3	transcript	XM_038537172.1	protein_coding	3	c.168-2670G>A
chr5	43771656	G	A	PASS	A	non_coding_transcript_exon_variant	MODIFIER	LOC119871871_3	LOC119871871_3	transcript	XR_005359624.1	pseudogene	4	n.400C>T
chr5	43820940	T	C	PASS	C	intron_variant	MODIFIER	SLC35D1_3	SLC35D1_3	transcript	XM_038537174.1	protein_coding	7	c.636+1969T>C
chr5	43820940	T	C	PASS	C	intron_variant	MODIFIER	SLC35D1_3	SLC35D1_3	transcript	XR_005359628.1	pseudogene	7	n.657+1969T>C
chr5	43820940	T	C	PASS	C	intron_variant	MODIFIER	SLC35D1_3	SLC35D1_3	transcript	XR_005359627.1	pseudogene	7	n.657+1969T>C
chr5	44320455	C	A	PASS	A	intergenic_region	MODIFIER	SGIP1_3-PDE4B_3	SGIP1_3-PDE4B_3	intergenic_region	SGIP1_3-PDE4B_3		-1	n.44320455C>A
chr5	44443023	G	A	PASS	A	downstream_gene_variant	MODIFIER	LOC102156117_3	LOC102156117_3	transcript	XR_005359641.1	pseudogene	-1	n.*1322G>A
chr5	44443023	G	A	PASS	A	downstream_gene_variant	MODIFIER	LOC102156117_3	LOC102156117_3	transcript	XR_005359639.1	pseudogene	-1	n.*4589G>A
chr5	44443023	G	A	PASS	A	intron_variant	MODIFIER	PDE4B_3	PDE4B_3	transcript	XM_038537222.1	protein_coding	8	c.750+1874C>T
chr5	44443023	G	A	PASS	A	intron_variant	MODIFIER	PDE4B_3	PDE4B_3	transcript	XM_038537227.1	protein_coding	2	c.150+1874C>T
chr5	44443023	G	A	PASS	A	intron_variant	MODIFIER	PDE4B_3	PDE4B_3	transcript	XM_038537228.1	protein_coding	2	c.90+1874C>T
chr5	44443023	G	A	PASS	A	intron_variant	MODIFIER	PDE4B_3	PDE4B_3	transcript	XM_038537225.1	protein_coding	6	c.519+1874C>T
chr5	44443023	G	A	PASS	A	intron_variant	MODIFIER	PDE4B_3	PDE4B_3	transcript	XM_038537224.1	protein_coding	6	c.705+1874C>T
chr5	44443023	G	A	PASS	A	intron_variant	MODIFIER	PDE4B_3	PDE4B_3	transcript	XM_038537226.1	protein_coding	6	c.474+1874C>T
chr5	44443023	G	A	PASS	A	intron_variant	MODIFIER	PDE4B_3	PDE4B_3	transcript	XM_038537223.1	protein_coding	8	c.750+1874C>T
chr5	44476773	A	T	PASS	T	intron_variant	MODIFIER	PDE4B_3	PDE4B_3	transcript	XM_038537222.1	protein_coding	7	c.637+30818T>A
chr5	44476773	A	T	PASS	T	intron_variant	MODIFIER	PDE4B_3	PDE4B_3	transcript	XM_038537228.1	protein_coding	1	c.-24+19974T>A
chr5	44476773	A	T	PASS	T	intron_variant	MODIFIER	PDE4B_3	PDE4B_3	transcript	XM_038537225.1	protein_coding	5	c.406+30818T>A
chr5	44476773	A	T	PASS	T	intron_variant	MODIFIER	PDE4B_3	PDE4B_3	transcript	XM_038537224.1	protein_coding	5	c.592+30818T>A
chr5	44476773	A	T	PASS	T	intron_variant	MODIFIER	PDE4B_3	PDE4B_3	transcript	XM_038537226.1	protein_coding	5	c.361+30818T>A
chr5	44476773	A	T	PASS	T	intron_variant	MODIFIER	PDE4B_3	PDE4B_3	transcript	XM_038537223.1	protein_coding	7	c.637+30818T>A
chr5	44484847	C	A	PASS	A	intron_variant	MODIFIER	PDE4B_3	PDE4B_3	transcript	XM_038537222.1	protein_coding	7	c.637+22744G>T
chr5	44484847	C	A	PASS	A	intron_variant	MODIFIER	PDE4B_3	PDE4B_3	transcript	XM_038537228.1	protein_coding	1	c.-24+11900G>T
chr5	44484847	C	A	PASS	A	intron_variant	MODIFIER	PDE4B_3	PDE4B_3	transcript	XM_038537225.1	protein_coding	5	c.406+22744G>T
chr5	44484847	C	A	PASS	A	intron_variant	MODIFIER	PDE4B_3	PDE4B_3	transcript	XM_038537224.1	protein_coding	5	c.592+22744G>T
chr5	44484847	C	A	PASS	A	intron_variant	MODIFIER	PDE4B_3	PDE4B_3	transcript	XM_038537226.1	protein_coding	5	c.361+22744G>T
chr5	44484847	C	A	PASS	A	intron_variant	MODIFIER	PDE4B_3	PDE4B_3	transcript	XM_038537223.1	protein_coding	7	c.637+22744G>T
chr5	44784235	CT	C	PASS	C	intron_variant	MODIFIER	PDE4B_3	PDE4B_3	transcript	XM_038537222.1	protein_coding	3	c.281+51008delA
chr5	44784235	CT	C	PASS	C	intron_variant	MODIFIER	PDE4B_3	PDE4B_3	transcript	XM_038537226.1	protein_coding	1	c.5+58145delA
chr5	44784235	CT	C	PASS	C	intron_variant	MODIFIER	PDE4B_3	PDE4B_3	transcript	XM_038537223.1	protein_coding	3	c.281+51008delA
chr5	44784973	C	T	PASS	T	intron_variant	MODIFIER	PDE4B_3	PDE4B_3	transcript	XM_038537222.1	protein_coding	3	c.281+50271G>A
chr5	44784973	C	T	PASS	T	intron_variant	MODIFIER	PDE4B_3	PDE4B_3	transcript	XM_038537226.1	protein_coding	1	c.5+57408G>A
chr5	44784973	C	T	PASS	T	intron_variant	MODIFIER	PDE4B_3	PDE4B_3	transcript	XM_038537223.1	protein_coding	3	c.281+50271G>A
chr5	44955386	G	A	PASS	A	intergenic_region	MODIFIER	PDE4B_3-LEPR_3	PDE4B_3-LEPR_3	intergenic_region	PDE4B_3-LEPR_3		-1	n.44955386G>A
chr5	44977998	C	A	PASS	A	intergenic_region	MODIFIER	PDE4B_3-LEPR_3	PDE4B_3-LEPR_3	intergenic_region	PDE4B_3-LEPR_3		-1	n.44977998C>A
chr5	44983434	T	C	PASS	C	intergenic_region	MODIFIER	PDE4B_3-LEPR_3	PDE4B_3-LEPR_3	intergenic_region	PDE4B_3-LEPR_3		-1	n.44983434T>C
chr5	45036141	G	A	PASS	A	intron_variant	MODIFIER	LEPR_3	LEPR_3	transcript	NM_001024634.1_3	protein_coding	17	c.2674-5551C>T
chr5	45089347	T	G	PASS	G	intron_variant	MODIFIER	LEPR_3	LEPR_3	transcript	NM_001024634.1_3	protein_coding	2	c.371-737A>C
chr5	45123757	G	A	PASS	A	intron_variant	MODIFIER	LOC102156371_3	LOC102156371_3	transcript	XR_005359652.1	pseudogene	2	n.208+3222G>A
chr5	45144673	C	T	PASS	T	intergenic_region	MODIFIER	LOC102156371_3-LOC111096111_3	LOC102156371_3-LOC111096111_3	intergenic_region	LOC102156371_3-LOC111096111_3		-1	n.45144673C>T
chr5	45193646	G	T	PASS	T	intergenic_region	MODIFIER	LOC111096111_3-LEPROT_3	LOC111096111_3-LEPROT_3	intergenic_region	LOC111096111_3-LEPROT_3		-1	n.45193646G>T
chr5	45333265	C	T	PASS	T	intron_variant	MODIFIER	DNAJC6_3	DNAJC6_3	transcript	XM_038537230.1	protein_coding	1	c.-70-15764G>A
chr5	45333265	C	T	PASS	T	intron_variant	MODIFIER	DNAJC6_3	DNAJC6_3	transcript	XM_038537232.1	protein_coding	1	c.22+19921G>A
chr5	45333265	C	T	PASS	T	intron_variant	MODIFIER	DNAJC6_3	DNAJC6_3	transcript	XM_038537231.1	protein_coding	1	c.115+29224G>A
chr5	45361559	C	T	PASS	T	intron_variant	MODIFIER	DNAJC6_3	DNAJC6_3	transcript	XM_038537230.1	protein_coding	1	c.-71+930G>A
chr5	45361559	C	T	PASS	T	intron_variant	MODIFIER	DNAJC6_3	DNAJC6_3	transcript	XM_038537231.1	protein_coding	1	c.115+930G>A
chr5	45401371	T	A	PASS	A	intron_variant	MODIFIER	AK4_3	AK4_3	transcript	XM_038537234.1	protein_coding	4	c.438+1615A>T
chr5	45401371	T	A	PASS	A	intron_variant	MODIFIER	AK4_3	AK4_3	transcript	XR_005359653.1	pseudogene	3	n.622+1615A>T
chr5	45401371	T	A	PASS	A	intron_variant	MODIFIER	AK4_3	AK4_3	transcript	XR_005359654.1	pseudogene	3	n.634+1615A>T
chr5	45413329	A	G	PASS	G	intron_variant	MODIFIER	AK4_3	AK4_3	transcript	XM_038537234.1	protein_coding	3	c.266-10171T>C
chr5	45413329	A	G	PASS	G	intron_variant	MODIFIER	AK4_3	AK4_3	transcript	XR_005359653.1	pseudogene	2	n.450-10171T>C
chr5	45413329	A	G	PASS	G	intron_variant	MODIFIER	AK4_3	AK4_3	transcript	XR_005359654.1	pseudogene	2	n.462-10171T>C
chr5	45559214	C	T	PASS	T	intergenic_region	MODIFIER	LOC119876275-JAK1_3	LOC119876275-JAK1_3	intergenic_region	LOC119876275-JAK1_3		-1	n.45559214C>T
chr5	45563072	C	T	PASS	T	intergenic_region	MODIFIER	LOC119876275-JAK1_3	LOC119876275-JAK1_3	intergenic_region	LOC119876275-JAK1_3		-1	n.45563072C>T
chr5	45563972	G	A	PASS	A	intergenic_region	MODIFIER	LOC119876275-JAK1_3	LOC119876275-JAK1_3	intergenic_region	LOC119876275-JAK1_3		-1	n.45563972G>A
chr5	45677852	C	T	PASS	T	intron_variant	MODIFIER	JAK1_3	JAK1_3	transcript	NM_001287126.1_3	protein_coding	5	c.-77-26373C>T
chr5	45677852	C	T	PASS	T	intron_variant	MODIFIER	LOC111095925_3	LOC111095925_3	transcript	XR_005359658.1	pseudogene	2	n.181+1084G>A
chr5	45698917	G	A	PASS	A	intron_variant	MODIFIER	JAK1_3	JAK1_3	transcript	NM_001287126.1_3	protein_coding	5	c.-77-5308G>A
chr5	45753122	C	T	PASS	T	3_prime_UTR_variant	MODIFIER	RAVER2_3	RAVER2_3	transcript	XM_038537239.1	protein_coding	12	c.*635G>A
chr5	45753122	C	T	PASS	T	downstream_gene_variant	MODIFIER	JAK1_3	JAK1_3	transcript	NM_001287126.1_3	protein_coding	-1	c.*2360C>T
chr5	45753122	C	T	PASS	T	downstream_gene_variant	MODIFIER	RAVER2_3	RAVER2_3	transcript	XM_038537240.1	protein_coding	-1	c.*821G>A
chr5	45753122	C	T	PASS	T	downstream_gene_variant	MODIFIER	RAVER2_3	RAVER2_3	transcript	XR_005359657.1	pseudogene	-1	n.*669G>A
chr5	45965708	C	T	PASS	T	intron_variant	MODIFIER	CACHD1_3	CACHD1_3	transcript	XM_038538809.1	protein_coding	4	c.577+6639G>A
chr5	46381946	T	C	PASS	C	intron_variant	MODIFIER	ROR1_3	ROR1_3	transcript	XM_038537278.1	protein_coding	8	c.1225+5805A>G
chr5	46381946	T	C	PASS	C	intron_variant	MODIFIER	ROR1_3	ROR1_3	transcript	XM_038537279.1	protein_coding	7	c.1225+5805A>G
chr5	46381946	T	C	PASS	C	intron_variant	MODIFIER	ROR1_3	ROR1_3	transcript	XM_038537283.1	protein_coding	7	c.1138+5805A>G
chr5	46381946	T	C	PASS	C	intron_variant	MODIFIER	ROR1_3	ROR1_3	transcript	XM_038537280.1	protein_coding	9	c.1225+5805A>G
chr5	46381946	T	C	PASS	C	intron_variant	MODIFIER	ROR1_3	ROR1_3	transcript	XM_038537281.1	protein_coding	9	c.1225+5805A>G
chr5	46381946	T	C	PASS	C	intron_variant	MODIFIER	ROR1_3	ROR1_3	transcript	XM_038537282.1	protein_coding	8	c.1225+5805A>G
chr5	46400624	G	GT	PASS	GT	intron_variant	MODIFIER	ROR1_3	ROR1_3	transcript	XM_038537278.1	protein_coding	5	c.534-8698_534-8697insA
chr5	46400624	G	GT	PASS	GT	intron_variant	MODIFIER	ROR1_3	ROR1_3	transcript	XM_038537279.1	protein_coding	4	c.534-8698_534-8697insA
chr5	46400624	G	GT	PASS	GT	intron_variant	MODIFIER	ROR1_3	ROR1_3	transcript	XM_038537283.1	protein_coding	4	c.447-8698_447-8697insA
chr5	46400624	G	GT	PASS	GT	intron_variant	MODIFIER	ROR1_3	ROR1_3	transcript	XM_038537280.1	protein_coding	6	c.534-8698_534-8697insA
chr5	46400624	G	GT	PASS	GT	intron_variant	MODIFIER	ROR1_3	ROR1_3	transcript	XM_038537281.1	protein_coding	6	c.534-8698_534-8697insA
chr5	46400624	G	GT	PASS	GT	intron_variant	MODIFIER	ROR1_3	ROR1_3	transcript	XM_038537282.1	protein_coding	5	c.534-8698_534-8697insA
chr5	46432129	C	G	PASS	G	intron_variant	MODIFIER	ROR1_3	ROR1_3	transcript	XM_038537278.1	protein_coding	5	c.534-40202G>C
chr5	46432129	C	G	PASS	G	intron_variant	MODIFIER	ROR1_3	ROR1_3	transcript	XM_038537279.1	protein_coding	4	c.534-40202G>C
chr5	46432129	C	G	PASS	G	intron_variant	MODIFIER	ROR1_3	ROR1_3	transcript	XM_038537283.1	protein_coding	4	c.447-40202G>C
chr5	46432129	C	G	PASS	G	intron_variant	MODIFIER	ROR1_3	ROR1_3	transcript	XM_038537280.1	protein_coding	6	c.534-40202G>C
chr5	46432129	C	G	PASS	G	intron_variant	MODIFIER	ROR1_3	ROR1_3	transcript	XM_038537281.1	protein_coding	6	c.534-40202G>C
chr5	46432129	C	G	PASS	G	intron_variant	MODIFIER	ROR1_3	ROR1_3	transcript	XM_038537282.1	protein_coding	5	c.534-40202G>C
chr5	46918396	A	G	PASS	G	intron_variant	MODIFIER	LOC111095929_3	LOC111095929_3	transcript	XR_005359670.1	pseudogene	1	n.155+4319T>C
chr5	46918396	A	G	PASS	G	intron_variant	MODIFIER	PGM1_3	PGM1_3	transcript	XM_038537287.1	protein_coding	1	c.246+4700T>C
chr5	46933383	A	G	PASS	G	intergenic_region	MODIFIER	PGM1_3-LOC111096072_3	PGM1_3-LOC111096072_3	intergenic_region	PGM1_3-LOC111096072_3		-1	n.46933383A>G
chr5	47142793	C	T	PASS	T	intergenic_region	MODIFIER	LOC111095933_3-FOXD3_3	LOC111095933_3-FOXD3_3	intergenic_region	LOC111095933_3-FOXD3_3		-1	n.47142793C>T
chr5	49011826	T	TTAAAAATGACTACAAAAAAAAAAATAAAAAAAAAAAAAAAAAAAAAAAAAAAAAAAAAAAAAAAAAAAAA	PASS	TTAAAAATGACTACAAAAAAAAAAATAAAAAAAAAAAAAAAAAAAAAAAAAAAAAAAAAAAAAAAAAAAAA	intron_variant	MODIFIER	NFIA_3	NFIA_3	transcript	XM_038537346.1	protein_coding	3	c.679+5954_679+5955insTTTTTTTTTTTTTTTTTTTTTTTTTTTTTTTTTTTTTTTTTTTTTATTTTTTTTTTTGTAGTCATTTTTA
chr5	49011826	T	TTAAAAATGACTACAAAAAAAAAAATAAAAAAAAAAAAAAAAAAAAAAAAAAAAAAAAAAAAAAAAAAAAA	PASS	TTAAAAATGACTACAAAAAAAAAAATAAAAAAAAAAAAAAAAAAAAAAAAAAAAAAAAAAAAAAAAAAAAA	intron_variant	MODIFIER	NFIA_3	NFIA_3	transcript	XM_038537353.1	protein_coding	3	c.625+5954_625+5955insTTTTTTTTTTTTTTTTTTTTTTTTTTTTTTTTTTTTTTTTTTTTTATTTTTTTTTTTGTAGTCATTTTTA
chr5	49011826	T	TTAAAAATGACTACAAAAAAAAAAATAAAAAAAAAAAAAAAAAAAAAAAAAAAAAAAAAAAAAAAAAAAAA	PASS	TTAAAAATGACTACAAAAAAAAAAATAAAAAAAAAAAAAAAAAAAAAAAAAAAAAAAAAAAAAAAAAAAAA	intron_variant	MODIFIER	NFIA_3	NFIA_3	transcript	XM_038537350.1	protein_coding	3	c.625+5954_625+5955insTTTTTTTTTTTTTTTTTTTTTTTTTTTTTTTTTTTTTTTTTTTTTATTTTTTTTTTTGTAGTCATTTTTA
chr5	49011826	T	TTAAAAATGACTACAAAAAAAAAAATAAAAAAAAAAAAAAAAAAAAAAAAAAAAAAAAAAAAAAAAAAAAA	PASS	TTAAAAATGACTACAAAAAAAAAAATAAAAAAAAAAAAAAAAAAAAAAAAAAAAAAAAAAAAAAAAAAAAA	intron_variant	MODIFIER	NFIA_3	NFIA_3	transcript	XM_038537355.1	protein_coding	3	c.625+5954_625+5955insTTTTTTTTTTTTTTTTTTTTTTTTTTTTTTTTTTTTTTTTTTTTTATTTTTTTTTTTGTAGTCATTTTTA
chr5	49011826	T	TTAAAAATGACTACAAAAAAAAAAATAAAAAAAAAAAAAAAAAAAAAAAAAAAAAAAAAAAAAAAAAAAAA	PASS	TTAAAAATGACTACAAAAAAAAAAATAAAAAAAAAAAAAAAAAAAAAAAAAAAAAAAAAAAAAAAAAAAAA	intron_variant	MODIFIER	NFIA_3	NFIA_3	transcript	XM_038537352.1	protein_coding	3	c.484+5954_484+5955insTTTTTTTTTTTTTTTTTTTTTTTTTTTTTTTTTTTTTTTTTTTTTATTTTTTTTTTTGTAGTCATTTTTA
chr5	49011826	T	TTAAAAATGACTACAAAAAAAAAAATAAAAAAAAAAAAAAAAAAAAAAAAAAAAAAAAAAAAAAAAAAAAA	PASS	TTAAAAATGACTACAAAAAAAAAAATAAAAAAAAAAAAAAAAAAAAAAAAAAAAAAAAAAAAAAAAAAAAA	intron_variant	MODIFIER	NFIA_3	NFIA_3	transcript	XM_038537354.1	protein_coding	3	c.484+5954_484+5955insTTTTTTTTTTTTTTTTTTTTTTTTTTTTTTTTTTTTTTTTTTTTTATTTTTTTTTTTGTAGTCATTTTTA
chr5	49011826	T	TTAAAAATGACTACAAAAAAAAAAATAAAAAAAAAAAAAAAAAAAAAAAAAAAAAAAAAAAAAAAAAAAAA	PASS	TTAAAAATGACTACAAAAAAAAAAATAAAAAAAAAAAAAAAAAAAAAAAAAAAAAAAAAAAAAAAAAAAAA	intron_variant	MODIFIER	NFIA_3	NFIA_3	transcript	XM_038537349.1	protein_coding	3	c.679+5954_679+5955insTTTTTTTTTTTTTTTTTTTTTTTTTTTTTTTTTTTTTTTTTTTTTATTTTTTTTTTTGTAGTCATTTTTA
chr5	49011826	T	TTAAAAATGACTACAAAAAAAAAAATAAAAAAAAAAAAAAAAAAAAAAAAAAAAAAAAAAAAAAAAAAAAA	PASS	TTAAAAATGACTACAAAAAAAAAAATAAAAAAAAAAAAAAAAAAAAAAAAAAAAAAAAAAAAAAAAAAAAA	intron_variant	MODIFIER	NFIA_3	NFIA_3	transcript	XM_038537348.1	protein_coding	3	c.679+5954_679+5955insTTTTTTTTTTTTTTTTTTTTTTTTTTTTTTTTTTTTTTTTTTTTTATTTTTTTTTTTGTAGTCATTTTTA
chr5	49011826	T	TTAAAAATGACTACAAAAAAAAAAATAAAAAAAAAAAAAAAAAAAAAAAAAAAAAAAAAAAAAAAAAAAAA	PASS	TTAAAAATGACTACAAAAAAAAAAATAAAAAAAAAAAAAAAAAAAAAAAAAAAAAAAAAAAAAAAAAAAAA	intron_variant	MODIFIER	NFIA_3	NFIA_3	transcript	XM_038537347.1	protein_coding	3	c.679+5954_679+5955insTTTTTTTTTTTTTTTTTTTTTTTTTTTTTTTTTTTTTTTTTTTTTATTTTTTTTTTTGTAGTCATTTTTA
chr5	49011826	T	TTAAAAATGACTACAAAAAAAAAAATAAAAAAAAAAAAAAAAAAAAAAAAAAAAAAAAAAAAAAAAAAAAA	PASS	TTAAAAATGACTACAAAAAAAAAAATAAAAAAAAAAAAAAAAAAAAAAAAAAAAAAAAAAAAAAAAAAAAA	intron_variant	MODIFIER	NFIA_3	NFIA_3	transcript	XM_038537351.1	protein_coding	3	c.625+5954_625+5955insTTTTTTTTTTTTTTTTTTTTTTTTTTTTTTTTTTTTTTTTTTTTTATTTTTTTTTTTGTAGTCATTTTTA
chr5	49523446	A	G	PASS	G	intron_variant	MODIFIER	LOC119871878_3	LOC119871878_3	transcript	XR_005359688.1	pseudogene	3	n.360-5652A>G
chr5	49523446	A	G	PASS	G	intron_variant	MODIFIER	LOC119871878_3	LOC119871878_3	transcript	XR_005359687.1	pseudogene	3	n.360-5652A>G
chr5	49523446	A	G	PASS	G	intron_variant	MODIFIER	LOC119871878_3	LOC119871878_3	transcript	XR_005359689.1	pseudogene	3	n.360-5652A>G
chr5	49523446	A	G	PASS	G	intron_variant	MODIFIER	LOC119871878_3	LOC119871878_3	transcript	XR_005359690.1	pseudogene	2	n.230-5652A>G
chr5	49523446	A	G	PASS	G	intron_variant	MODIFIER	LOC119871878_3	LOC119871878_3	transcript	XR_005359691.1	pseudogene	3	n.360-5652A>G
chr5	50020450	C	T	PASS	T	intergenic_region	MODIFIER	LOC111096113_3-LOC100688255_3	LOC111096113_3-LOC100688255_3	intergenic_region	LOC111096113_3-LOC100688255_3		-1	n.50020450C>T
chr5	50455853	T	C	PASS	C	intergenic_region	MODIFIER	HOOK1_3-FGGY_3	HOOK1_3-FGGY_3	intergenic_region	HOOK1_3-FGGY_3		-1	n.50455853T>C
chr5	50767593	A	G	PASS	G	intron_variant	MODIFIER	FGGY_3	FGGY_3	transcript	XM_038537371.1	protein_coding	5	c.593+38949T>C
chr5	50767593	A	G	PASS	G	intron_variant	MODIFIER	FGGY_3	FGGY_3	transcript	XM_038537388.1	protein_coding	1	c.-71+18051T>C
chr5	50767593	A	G	PASS	G	intron_variant	MODIFIER	FGGY_3	FGGY_3	transcript	XM_038537386.1	protein_coding	1	c.17+27003T>C
chr5	50767593	A	G	PASS	G	intron_variant	MODIFIER	FGGY_3	FGGY_3	transcript	XM_038537372.1	protein_coding	4	c.557+38949T>C
chr5	50767593	A	G	PASS	G	intron_variant	MODIFIER	FGGY_3	FGGY_3	transcript	XM_038537381.1	protein_coding	4	c.557+38949T>C
chr5	50767593	A	G	PASS	G	intron_variant	MODIFIER	FGGY_3	FGGY_3	transcript	XM_038537382.1	protein_coding	4	c.557+38949T>C
chr5	50767593	A	G	PASS	G	intron_variant	MODIFIER	FGGY_3	FGGY_3	transcript	XM_038537379.1	protein_coding	6	c.557+38949T>C
chr5	50767593	A	G	PASS	G	intron_variant	MODIFIER	FGGY_3	FGGY_3	transcript	XM_038537377.1	protein_coding	7	c.557+38949T>C
chr5	50767593	A	G	PASS	G	intron_variant	MODIFIER	FGGY_3	FGGY_3	transcript	XM_038537376.1	protein_coding	6	c.557+38949T>C
chr5	50767593	A	G	PASS	G	intron_variant	MODIFIER	FGGY_3	FGGY_3	transcript	XM_038537380.1	protein_coding	5	c.557+38949T>C
chr5	50767593	A	G	PASS	G	intron_variant	MODIFIER	FGGY_3	FGGY_3	transcript	XM_038537383.1	protein_coding	4	c.356+38949T>C
chr5	50767593	A	G	PASS	G	intron_variant	MODIFIER	FGGY_3	FGGY_3	transcript	XM_038537378.1	protein_coding	6	c.557+38949T>C
chr5	50767593	A	G	PASS	G	intron_variant	MODIFIER	FGGY_3	FGGY_3	transcript	XM_038537375.1	protein_coding	6	c.557+38949T>C
chr5	50767593	A	G	PASS	G	intron_variant	MODIFIER	FGGY_3	FGGY_3	transcript	XM_038537373.1	protein_coding	6	c.557+38949T>C
chr5	50767593	A	G	PASS	G	intron_variant	MODIFIER	FGGY_3	FGGY_3	transcript	XM_038537385.1	protein_coding	5	c.218+38949T>C
chr5	50767593	A	G	PASS	G	intron_variant	MODIFIER	FGGY_3	FGGY_3	transcript	XM_038537384.1	protein_coding	4	c.218+38949T>C
chr5	50767593	A	G	PASS	G	intron_variant	MODIFIER	FGGY_3	FGGY_3	transcript	XM_038537374.1	protein_coding	5	c.557+38949T>C
chr5	50767593	A	G	PASS	G	intron_variant	MODIFIER	FGGY_3	FGGY_3	transcript	XM_038537370.1	protein_coding	4	c.557+38949T>C
chr5	51084621	C	T	PASS	T	intergenic_region	MODIFIER	LOC119871880_3-LOC119872021_3	LOC119871880_3-LOC119872021_3	intergenic_region	LOC119871880_3-LOC119872021_3		-1	n.51084621C>T
chr5	51862158	C	CTATCTA	PASS	CTATCTA	intron_variant	MODIFIER	DAB1_3	DAB1_3	transcript	XM_038537399.1	protein_coding	1	c.-1273+21216_-1273+21217insTATCTA
chr5	51862158	C	CTATCTA	PASS	CTATCTA	intron_variant	MODIFIER	DAB1_3	DAB1_3	transcript	XM_038537400.1	protein_coding	1	c.-1143+21216_-1143+21217insTATCTA
chr5	51862158	C	CTATCTA	PASS	CTATCTA	intron_variant	MODIFIER	DAB1_3	DAB1_3	transcript	XM_038537401.1	protein_coding	1	c.-814+21216_-814+21217insTATCTA
chr5	51862158	C	CTATCTA	PASS	CTATCTA	intron_variant	MODIFIER	DAB1_3	DAB1_3	transcript	XM_038537402.1	protein_coding	1	c.-710+21216_-710+21217insTATCTA
chr5	51862158	C	CTATCTA	PASS	CTATCTA	intron_variant	MODIFIER	DAB1_3	DAB1_3	transcript	XM_038537411.1	protein_coding	1	c.-1386+21216_-1386+21217insTATCTA
chr5	52315758	A	G	PASS	G	intron_variant	MODIFIER	DAB1_3	DAB1_3	transcript	XM_038537399.1	protein_coding	9	c.-137+32990A>G
chr5	52315758	A	G	PASS	G	intron_variant	MODIFIER	DAB1_3	DAB1_3	transcript	XM_038537400.1	protein_coding	8	c.-250+32990A>G
chr5	52315758	A	G	PASS	G	intron_variant	MODIFIER	DAB1_3	DAB1_3	transcript	XM_038537401.1	protein_coding	6	c.-250+32990A>G
chr5	52315758	A	G	PASS	G	intron_variant	MODIFIER	DAB1_3	DAB1_3	transcript	XM_038537402.1	protein_coding	5	c.-250+32990A>G
chr5	52315758	A	G	PASS	G	intron_variant	MODIFIER	DAB1_3	DAB1_3	transcript	XM_038537411.1	protein_coding	9	c.-250+32990A>G
chr5	52315758	A	G	PASS	G	intron_variant	MODIFIER	DAB1_3	DAB1_3	transcript	XM_038537403.1	protein_coding	7	c.-250+32990A>G
chr5	52315758	A	G	PASS	G	intron_variant	MODIFIER	DAB1_3	DAB1_3	transcript	XM_038537406.1	protein_coding	6	c.-250+32990A>G
chr5	52315758	A	G	PASS	G	intron_variant	MODIFIER	DAB1_3	DAB1_3	transcript	XM_038537407.1	protein_coding	4	c.-250+32990A>G
chr5	52315758	A	G	PASS	G	intron_variant	MODIFIER	DAB1_3	DAB1_3	transcript	XM_038537408.1	protein_coding	3	c.-250+32990A>G
chr5	52315758	A	G	PASS	G	intron_variant	MODIFIER	DAB1_3	DAB1_3	transcript	XM_038537404.1	protein_coding	2	c.-250+32990A>G
chr5	52315758	A	G	PASS	G	intron_variant	MODIFIER	DAB1_3	DAB1_3	transcript	XM_038537405.1	protein_coding	2	c.-137+32990A>G
chr5	52839229	G	A	PASS	A	intron_variant	MODIFIER	DAB1_3	DAB1_3	transcript	XM_038537399.1	protein_coding	20	c.885+586G>A
chr5	52839229	G	A	PASS	A	intron_variant	MODIFIER	DAB1_3	DAB1_3	transcript	XM_038537400.1	protein_coding	20	c.885+586G>A
chr5	52839229	G	A	PASS	A	intron_variant	MODIFIER	DAB1_3	DAB1_3	transcript	XM_038537401.1	protein_coding	18	c.885+586G>A
chr5	52839229	G	A	PASS	A	intron_variant	MODIFIER	DAB1_3	DAB1_3	transcript	XM_038537402.1	protein_coding	17	c.885+586G>A
chr5	52839229	G	A	PASS	A	intron_variant	MODIFIER	DAB1_3	DAB1_3	transcript	XM_038537411.1	protein_coding	21	c.885+586G>A
chr5	52839229	G	A	PASS	A	intron_variant	MODIFIER	DAB1_3	DAB1_3	transcript	XM_038537403.1	protein_coding	19	c.885+586G>A
chr5	52839229	G	A	PASS	A	intron_variant	MODIFIER	DAB1_3	DAB1_3	transcript	XM_038537406.1	protein_coding	18	c.885+586G>A
chr5	52839229	G	A	PASS	A	intron_variant	MODIFIER	DAB1_3	DAB1_3	transcript	XM_038537407.1	protein_coding	16	c.885+586G>A
chr5	52839229	G	A	PASS	A	intron_variant	MODIFIER	DAB1_3	DAB1_3	transcript	XM_038537408.1	protein_coding	15	c.885+586G>A
chr5	52839229	G	A	PASS	A	intron_variant	MODIFIER	DAB1_3	DAB1_3	transcript	XM_038537404.1	protein_coding	14	c.885+586G>A
chr5	52839229	G	A	PASS	A	intron_variant	MODIFIER	DAB1_3	DAB1_3	transcript	XM_038537405.1	protein_coding	13	c.885+586G>A
chr5	52839229	G	A	PASS	A	intron_variant	MODIFIER	DAB1_3	DAB1_3	transcript	XM_038537409.1	protein_coding	12	c.885+586G>A
chr5	52839229	G	A	PASS	A	intron_variant	MODIFIER	DAB1_3	DAB1_3	transcript	XM_038537410.1	protein_coding	12	c.885+586G>A
chr5	52847671	T	C	PASS	C	intron_variant	MODIFIER	DAB1_3	DAB1_3	transcript	XM_038537399.1	protein_coding	21	c.995-1241T>C
chr5	52847671	T	C	PASS	C	intron_variant	MODIFIER	DAB1_3	DAB1_3	transcript	XM_038537400.1	protein_coding	21	c.995-1241T>C
chr5	52847671	T	C	PASS	C	intron_variant	MODIFIER	DAB1_3	DAB1_3	transcript	XM_038537401.1	protein_coding	19	c.995-1241T>C
chr5	52847671	T	C	PASS	C	intron_variant	MODIFIER	DAB1_3	DAB1_3	transcript	XM_038537402.1	protein_coding	18	c.995-1241T>C
chr5	52847671	T	C	PASS	C	intron_variant	MODIFIER	DAB1_3	DAB1_3	transcript	XM_038537411.1	protein_coding	22	c.995-1241T>C
chr5	52847671	T	C	PASS	C	intron_variant	MODIFIER	DAB1_3	DAB1_3	transcript	XM_038537403.1	protein_coding	20	c.995-1241T>C
chr5	52847671	T	C	PASS	C	intron_variant	MODIFIER	DAB1_3	DAB1_3	transcript	XM_038537406.1	protein_coding	19	c.995-1241T>C
chr5	52847671	T	C	PASS	C	intron_variant	MODIFIER	DAB1_3	DAB1_3	transcript	XM_038537407.1	protein_coding	17	c.995-1241T>C
chr5	52847671	T	C	PASS	C	intron_variant	MODIFIER	DAB1_3	DAB1_3	transcript	XM_038537408.1	protein_coding	16	c.995-1241T>C
chr5	52847671	T	C	PASS	C	intron_variant	MODIFIER	DAB1_3	DAB1_3	transcript	XM_038537404.1	protein_coding	15	c.995-1241T>C
chr5	52847671	T	C	PASS	C	intron_variant	MODIFIER	DAB1_3	DAB1_3	transcript	XM_038537405.1	protein_coding	14	c.995-1241T>C
chr5	52847671	T	C	PASS	C	intron_variant	MODIFIER	DAB1_3	DAB1_3	transcript	XM_038537409.1	protein_coding	13	c.995-1241T>C
chr5	52847671	T	C	PASS	C	intron_variant	MODIFIER	DAB1_3	DAB1_3	transcript	XM_038537410.1	protein_coding	13	c.995-1241T>C
chr5	52878750	C	A	PASS	A	intergenic_region	MODIFIER	DAB1_3-C8B_3	DAB1_3-C8B_3	intergenic_region	DAB1_3-C8B_3		-1	n.52878750C>A
chr5	52891079	G	A	PASS	A	intergenic_region	MODIFIER	DAB1_3-C8B_3	DAB1_3-C8B_3	intergenic_region	DAB1_3-C8B_3		-1	n.52891079G>A
chr5	52996094	T	G	PASS	G	intron_variant	MODIFIER	C8A_3	C8A_3	transcript	XM_038537414.1	protein_coding	1	c.78-1514A>C
chr5	52996094	T	G	PASS	G	intron_variant	MODIFIER	C8A_3	C8A_3	transcript	XM_038537415.1	protein_coding	1	c.-87-1514A>C
chr5	52996094	T	G	PASS	G	intron_variant	MODIFIER	C8A_3	C8A_3	transcript	XM_038537416.1	protein_coding	1	c.-87-1514A>C
chr5	53017482	GACA	G	PASS	G	intergenic_region	MODIFIER	C8A_3-FYB2_3	C8A_3-FYB2_3	intergenic_region	C8A_3-FYB2_3		-1	n.53017483_53017485delACA
chr5	53147381	T	G	PASS	G	intron_variant	MODIFIER	FYB2_3	FYB2_3	transcript	XM_038537417.1	protein_coding	15	c.2003+831T>G
chr5	53147381	T	G	PASS	G	intron_variant	MODIFIER	FYB2_3	FYB2_3	transcript	XM_038537418.1	protein_coding	15	c.2000+831T>G
chr5	53727167	C	T	PASS	T	intron_variant	MODIFIER	LOC111095949_3	LOC111095949_3	transcript	XR_005359745.1	pseudogene	2	n.245+23919C>T
chr5	55172106	C	T	PASS	T	intron_variant	MODIFIER	SSBP3_3	SSBP3_3	transcript	XM_038537451.1	protein_coding	4	c.276+44306C>T
chr5	55172106	C	T	PASS	T	intron_variant	MODIFIER	SSBP3_3	SSBP3_3	transcript	XM_038537454.1	protein_coding	4	c.276+44306C>T
chr5	55172106	C	T	PASS	T	intron_variant	MODIFIER	SSBP3_3	SSBP3_3	transcript	XM_038537457.1	protein_coding	4	c.276+44306C>T
chr5	55172106	C	T	PASS	T	intron_variant	MODIFIER	SSBP3_3	SSBP3_3	transcript	XM_038537453.1	protein_coding	4	c.276+44306C>T
chr5	55172106	C	T	PASS	T	intron_variant	MODIFIER	SSBP3_3	SSBP3_3	transcript	XM_038537456.1	protein_coding	4	c.276+44306C>T
chr5	55172106	C	T	PASS	T	intron_variant	MODIFIER	SSBP3_3	SSBP3_3	transcript	XM_038537459.1	protein_coding	4	c.276+44306C>T
chr5	55172106	C	T	PASS	T	intron_variant	MODIFIER	SSBP3_3	SSBP3_3	transcript	XM_038537452.1	protein_coding	2	c.255+2606C>T
chr5	55172106	C	T	PASS	T	intron_variant	MODIFIER	SSBP3_3	SSBP3_3	transcript	XM_038537455.1	protein_coding	2	c.255+2606C>T
chr5	55172106	C	T	PASS	T	intron_variant	MODIFIER	SSBP3_3	SSBP3_3	transcript	XM_038537458.1	protein_coding	2	c.255+2606C>T
chr5	56051600	G	A	PASS	A	intergenic_region	MODIFIER	LOC119876324-LRP8_3	LOC119876324-LRP8_3	intergenic_region	LOC119876324-LRP8_3		-1	n.56051600G>A
chr5	56158639	C	T	PASS	T	upstream_gene_variant	MODIFIER	CZIB_3	CZIB_3	transcript	XM_038537501.1	protein_coding	-1	c.-5020C>T
chr5	56158639	C	T	PASS	T	upstream_gene_variant	MODIFIER	CZIB_3	CZIB_3	transcript	XM_038537502.1	protein_coding	-1	c.-5020C>T
chr5	56158639	C	T	PASS	T	intron_variant	MODIFIER	MAGOH_3	MAGOH_3	transcript	XM_038537505.1	protein_coding	3	c.259-683C>T
chr5	57674527	C	T	PASS	T	intron_variant	MODIFIER	SKI_3	SKI_3	transcript	XM_038537684.1	protein_coding	2	c.1024-10403C>T
chr5	57674527	C	T	PASS	T	intron_variant	MODIFIER	SKI_3	SKI_3	transcript	XM_038537685.1	protein_coding	2	c.1024-10403C>T
chr5	57674527	C	T	PASS	T	intron_variant	MODIFIER	SKI_3	SKI_3	transcript	XM_038537686.1	protein_coding	2	c.1024-10403C>T
chr5	57674527	C	T	PASS	T	intron_variant	MODIFIER	SKI_3	SKI_3	transcript	XM_038537687.1	protein_coding	1	c.970-10403C>T
chr5	57674527	C	T	PASS	T	intron_variant	MODIFIER	SKI_3	SKI_3	transcript	XM_038537688.1	protein_coding	1	c.970-10403C>T
chr5	57674527	C	T	PASS	T	intron_variant	MODIFIER	SKI_3	SKI_3	transcript	XM_038537689.1	protein_coding	2	c.1024-10403C>T
chr5	57674527	C	T	PASS	T	intron_variant	MODIFIER	SKI_3	SKI_3	transcript	XM_038537690.1	protein_coding	1	c.970-10403C>T
chr5	58975357	C	T	PASS	T	upstream_gene_variant	MODIFIER	LOC102151771_3	LOC102151771_3	transcript	XR_005359814.1	pseudogene	-1	n.-3808G>A
chr5	58975357	C	T	PASS	T	upstream_gene_variant	MODIFIER	LOC102151771_3	LOC102151771_3	transcript	XR_005359816.1	pseudogene	-1	n.-3769G>A
chr5	58975357	C	T	PASS	T	upstream_gene_variant	MODIFIER	LOC102151771_3	LOC102151771_3	transcript	XR_005359815.1	pseudogene	-1	n.-3757G>A
chr5	58975357	C	T	PASS	T	intergenic_region	MODIFIER	LOC102151771_3-LOC111096119_3	LOC102151771_3-LOC111096119_3	intergenic_region	LOC102151771_3-LOC111096119_3		-1	n.58975357C>T
chr5	59221713	T	A	PASS	A	intergenic_region	MODIFIER	LOC102151862_3-AJAP1_3	LOC102151862_3-AJAP1_3	intergenic_region	LOC102151862_3-AJAP1_3		-1	n.59221713T>A
chr5	59232405	G	A	PASS	A	intergenic_region	MODIFIER	LOC102151862_3-AJAP1_3	LOC102151862_3-AJAP1_3	intergenic_region	LOC102151862_3-AJAP1_3		-1	n.59232405G>A
chr5	62976764	G	A	PASS	A	downstream_gene_variant	MODIFIER	MIR34A_3	MIR34A_3	transcript	NR_049328.1_3	pseudogene	-1	n.*1577C>T
chr5	62976764	G	A	PASS	A	downstream_gene_variant	MODIFIER	LOC111095987_2	LOC111095987_2	transcript	XR_005359883.1	pseudogene	-1	n.*1975C>T
chr5	62976764	G	A	PASS	A	downstream_gene_variant	MODIFIER	MIR34A_3	MIR34A_3	transcript	unassigned_transcript_123	miRNA	-1	n.*1621C>T
chr5	62976764	G	A	PASS	A	intergenic_region	MODIFIER	GPR157_3-MIR34A_3	GPR157_3-MIR34A_3	intergenic_region	GPR157_3-MIR34A_3		-1	n.62976764G>A
chr5	63001267	C	T	PASS	T	intron_variant	MODIFIER	LOC111095988_3	LOC111095988_3	transcript	XM_038538819.1	protein_coding	3	c.375+481C>T
chr5	63224872	C	A	PASS	A	intergenic_region	MODIFIER	LOC111095991_3-LOC119872029_3	LOC111095991_3-LOC119872029_3	intergenic_region	LOC111095991_3-LOC119872029_3		-1	n.63224872C>A
chr5	63225067	G	A	PASS	A	intergenic_region	MODIFIER	LOC111095991_3-LOC119872029_3	LOC111095991_3-LOC119872029_3	intergenic_region	LOC111095991_3-LOC119872029_3		-1	n.63225067G>A
chr5	63305750	G	A	PASS	A	intron_variant	MODIFIER	SLC25A33_3	SLC25A33_3	transcript	XM_038537906.1	protein_coding	2	c.237-690G>A
chr5	63308856	C	T	PASS	T	intron_variant	MODIFIER	SLC25A33_3	SLC25A33_3	transcript	XM_038537906.1	protein_coding	3	c.315-634C>T
chr5	63347752	G	A	PASS	A	downstream_gene_variant	MODIFIER	TMEM201_3	TMEM201_3	transcript	XM_038537907.1	protein_coding	-1	c.*4893G>A
chr5	63347752	G	A	PASS	A	downstream_gene_variant	MODIFIER	TMEM201_3	TMEM201_3	transcript	XM_038537908.1	protein_coding	-1	c.*4893G>A
chr5	63347752	G	A	PASS	A	downstream_gene_variant	MODIFIER	TMEM201_3	TMEM201_3	transcript	XM_038537909.1	protein_coding	-1	c.*4893G>A
chr5	63347752	G	A	PASS	A	intergenic_region	MODIFIER	TMEM201_3-LOC119872030_3	TMEM201_3-LOC119872030_3	intergenic_region	TMEM201_3-LOC119872030_3		-1	n.63347752G>A
chr5	63358903	C	T	PASS	T	upstream_gene_variant	MODIFIER	LOC119872030_3	LOC119872030_3	transcript	XR_005358922.1	pseudogene	-1	n.-962G>A
chr5	63358903	C	T	PASS	T	intergenic_region	MODIFIER	LOC119872030_3-LOC111095993_3	LOC119872030_3-LOC111095993_3	intergenic_region	LOC119872030_3-LOC111095993_3		-1	n.63358903C>T
chr5	63430719	G	A	PASS	A	synonymous_variant	LOW	LOC479600_3	LOC479600_3	transcript	XM_038537920.1	protein_coding	21	c.2781C>T	p.Thr927Thr
chr5	63430719	G	A	PASS	A	synonymous_variant	LOW	LOC479600_3	LOC479600_3	transcript	XM_038537925.1	protein_coding	18	c.2685C>T	p.Thr895Thr
chr5	63430719	G	A	PASS	A	synonymous_variant	LOW	LOC479600_3	LOC479600_3	transcript	XM_038537926.1	protein_coding	17	c.2655C>T	p.Thr885Thr
chr5	63430719	G	A	PASS	A	synonymous_variant	LOW	LOC479600_3	LOC479600_3	transcript	XM_038537921.1	protein_coding	20	c.2751C>T	p.Thr917Thr
chr5	63430719	G	A	PASS	A	synonymous_variant	LOW	LOC479600_3	LOC479600_3	transcript	XM_038537922.1	protein_coding	20	c.2724C>T	p.Thr908Thr
chr5	63430719	G	A	PASS	A	synonymous_variant	LOW	LOC479600_3	LOC479600_3	transcript	XM_038537923.1	protein_coding	19	c.2694C>T	p.Thr898Thr
chr5	63430719	G	A	PASS	A	downstream_gene_variant	MODIFIER	PIK3CD_3	PIK3CD_3	transcript	XM_038537910.1	protein_coding	-1	c.*3850G>A
chr5	63430719	G	A	PASS	A	downstream_gene_variant	MODIFIER	PIK3CD_3	PIK3CD_3	transcript	XM_038537915.1	protein_coding	-1	c.*3850G>A
chr5	63430719	G	A	PASS	A	downstream_gene_variant	MODIFIER	PIK3CD_3	PIK3CD_3	transcript	XM_038537916.1	protein_coding	-1	c.*3850G>A
chr5	63430719	G	A	PASS	A	downstream_gene_variant	MODIFIER	PIK3CD_3	PIK3CD_3	transcript	XM_038537919.1	protein_coding	-1	c.*3850G>A
chr5	63430719	G	A	PASS	A	downstream_gene_variant	MODIFIER	PIK3CD_3	PIK3CD_3	transcript	XM_038537917.1	protein_coding	-1	c.*3774G>A
chr5	63430719	G	A	PASS	A	downstream_gene_variant	MODIFIER	PIK3CD_3	PIK3CD_3	transcript	XM_038537918.1	protein_coding	-1	c.*3774G>A
chr5	63430719	G	A	PASS	A	downstream_gene_variant	MODIFIER	PIK3CD_3	PIK3CD_3	transcript	XM_038537912.1	protein_coding	-1	c.*3850G>A
chr5	63430719	G	A	PASS	A	downstream_gene_variant	MODIFIER	PIK3CD_3	PIK3CD_3	transcript	XM_038537913.1	protein_coding	-1	c.*3850G>A
chr5	63430719	G	A	PASS	A	downstream_gene_variant	MODIFIER	PIK3CD_3	PIK3CD_3	transcript	XM_038537911.1	protein_coding	-1	c.*3850G>A
chr5	63430719	G	A	PASS	A	downstream_gene_variant	MODIFIER	PIK3CD_3	PIK3CD_3	transcript	XM_038537914.1	protein_coding	-1	c.*3850G>A
chr5	63434675	G	A	PASS	A	intron_variant	MODIFIER	LOC479600_3	LOC479600_3	transcript	XM_038537920.1	protein_coding	15	c.1831-419C>T
chr5	63434675	G	A	PASS	A	intron_variant	MODIFIER	LOC479600_3	LOC479600_3	transcript	XM_038537925.1	protein_coding	12	c.1735-419C>T
chr5	63434675	G	A	PASS	A	intron_variant	MODIFIER	LOC479600_3	LOC479600_3	transcript	XM_038537926.1	protein_coding	11	c.1705-419C>T
chr5	63434675	G	A	PASS	A	intron_variant	MODIFIER	LOC479600_3	LOC479600_3	transcript	XM_038537921.1	protein_coding	14	c.1801-419C>T
chr5	63434675	G	A	PASS	A	intron_variant	MODIFIER	LOC479600_3	LOC479600_3	transcript	XM_038537922.1	protein_coding	14	c.1774-419C>T
chr5	63434675	G	A	PASS	A	intron_variant	MODIFIER	LOC479600_3	LOC479600_3	transcript	XM_038537923.1	protein_coding	13	c.1744-419C>T
chr5	66187075	ACCCCATATGGTATTTATATATATATATATTTTTTTTTTTTTTTAATAATTTTTATTTATTTATGATAGTCACACAGAGAGAGAGAGAGAGAGGCAGAGACACAGGCAGAGGGAGAAGCAGGCTCCATGCACCGGGAGCCCGACGTGGGATTCGATCCCGGGTCTCCAGGATCGCGCCCTGGGCCAAAGGCAGGCGCCAAACCGCTGCGCCACCCAGGGATCC	A	PASS	A	intron_variant	MODIFIER	FBXO31_3	FBXO31_3	transcript	XM_038538098.1	protein_coding	1	c.346+4097_346+4318del
chr5	66187075	ACCCCATATGGTATTTATATATATATATATTTTTTTTTTTTTTTAATAATTTTTATTTATTTATGATAGTCACACAGAGAGAGAGAGAGAGAGGCAGAGACACAGGCAGAGGGAGAAGCAGGCTCCATGCACCGGGAGCCCGACGTGGGATTCGATCCCGGGTCTCCAGGATCGCGCCCTGGGCCAAAGGCAGGCGCCAAACCGCTGCGCCACCCAGGGATCC	A	PASS	A	intron_variant	MODIFIER	FBXO31_3	FBXO31_3	transcript	XM_038538099.1	protein_coding	1	c.346+4097_346+4318del
chr5	77461403	C	T	PASS	T	intron_variant	MODIFIER	HYDIN_3	HYDIN_3	transcript	XM_038538389.1	protein_coding	24	c.3779+115G>A
chr5	77461403	C	T	PASS	T	intron_variant	MODIFIER	HYDIN_3	HYDIN_3	transcript	XM_038538394.1	protein_coding	15	c.2411+115G>A
chr5	77461403	C	T	PASS	T	intron_variant	MODIFIER	HYDIN_3	HYDIN_3	transcript	XM_038538391.1	protein_coding	24	c.3779+115G>A
chr5	77461403	C	T	PASS	T	intron_variant	MODIFIER	HYDIN_3	HYDIN_3	transcript	XM_038538392.1	protein_coding	23	c.3644+115G>A
chr5	77461403	C	T	PASS	T	intron_variant	MODIFIER	HYDIN_3	HYDIN_3	transcript	XM_038538393.1	protein_coding	24	c.3779+115G>A
chr5	77461403	C	T	PASS	T	intron_variant	MODIFIER	HYDIN_3	HYDIN_3	transcript	XM_038538390.1	protein_coding	25	c.3779+115G>A
chr5	79681145	T	C	PASS	C	intergenic_region	MODIFIER	LOC111096047_3-LOC111096048_3	LOC111096047_3-LOC111096048_3	intergenic_region	LOC111096047_3-LOC111096048_3		-1	n.79681145T>C
chr5	79840054	G	A	PASS	A	intergenic_region	MODIFIER	LOC111096047_3-LOC111096048_3	LOC111096047_3-LOC111096048_3	intergenic_region	LOC111096047_3-LOC111096048_3		-1	n.79840054G>A
chr5	79940003	C	CA	PASS	CA	intergenic_region	MODIFIER	LOC102153541_3-LOC100682793_3	LOC102153541_3-LOC100682793_3	intergenic_region	LOC102153541_3-LOC100682793_3		-1	n.79940003_79940004insA
chr5	79960603	A	T	PASS	T	intergenic_region	MODIFIER	LOC102153541_3-LOC100682793_3	LOC102153541_3-LOC100682793_3	intergenic_region	LOC102153541_3-LOC100682793_3		-1	n.79960603A>T
chr5	85239815	G	C	PASS	C	intergenic_region	MODIFIER	LOC111096132_3-LOC111096133_3	LOC111096132_3-LOC111096133_3	intergenic_region	LOC111096132_3-LOC111096133_3		-1	n.85239815G>C
chr5	89059911	TTTCTC	T	PASS	T	intergenic_region	MODIFIER	LOC111096138_3-LOC111096139_3	LOC111096138_3-LOC111096139_3	intergenic_region	LOC111096138_3-LOC111096139_3		-1	n.89059912_89059916delTTCTC
chr5	89108820	C	T	PASS	T	intergenic_region	MODIFIER	LOC111096138_3-LOC111096139_3	LOC111096138_3-LOC111096139_3	intergenic_region	LOC111096138_3-LOC111096139_3		-1	n.89108820C>T
chr5	89108886	G	A	PASS	A	intergenic_region	MODIFIER	LOC111096138_3-LOC111096139_3	LOC111096138_3-LOC111096139_3	intergenic_region	LOC111096138_3-LOC111096139_3		-1	n.89108886G>A
chr5	89108961	G	C	PASS	C	intergenic_region	MODIFIER	LOC111096138_3-LOC111096139_3	LOC111096138_3-LOC111096139_3	intergenic_region	LOC111096138_3-LOC111096139_3		-1	n.89108961G>C
chr5	89108971	C	T	PASS	T	intergenic_region	MODIFIER	LOC111096138_3-LOC111096139_3	LOC111096138_3-LOC111096139_3	intergenic_region	LOC111096138_3-LOC111096139_3		-1	n.89108971C>T
chr5	89112211	C	G	PASS	G	intergenic_region	MODIFIER	LOC111096138_3-LOC111096139_3	LOC111096138_3-LOC111096139_3	intergenic_region	LOC111096138_3-LOC111096139_3		-1	n.89112211C>G
chr5	89112484	A	G	PASS	G	intergenic_region	MODIFIER	LOC111096138_3-LOC111096139_3	LOC111096138_3-LOC111096139_3	intergenic_region	LOC111096138_3-LOC111096139_3		-1	n.89112484A>G
chr5	89112642	C	T	PASS	T	intergenic_region	MODIFIER	LOC111096138_3-LOC111096139_3	LOC111096138_3-LOC111096139_3	intergenic_region	LOC111096138_3-LOC111096139_3		-1	n.89112642C>T
chr5	89113332	T	G	PASS	G	intergenic_region	MODIFIER	LOC111096138_3-LOC111096139_3	LOC111096138_3-LOC111096139_3	intergenic_region	LOC111096138_3-LOC111096139_3		-1	n.89113332T>G
chr5	89113442	G	A	PASS	A	intergenic_region	MODIFIER	LOC111096138_3-LOC111096139_3	LOC111096138_3-LOC111096139_3	intergenic_region	LOC111096138_3-LOC111096139_3		-1	n.89113442G>A
chr5	89114007	C	T	PASS	T	intergenic_region	MODIFIER	LOC111096138_3-LOC111096139_3	LOC111096138_3-LOC111096139_3	intergenic_region	LOC111096138_3-LOC111096139_3		-1	n.89114007C>T
chr5	89114435	C	T	PASS	T	intergenic_region	MODIFIER	LOC111096138_3-LOC111096139_3	LOC111096138_3-LOC111096139_3	intergenic_region	LOC111096138_3-LOC111096139_3		-1	n.89114435C>T
chr5	89117277	GA	G	PASS	G	intergenic_region	MODIFIER	LOC111096138_3-LOC111096139_3	LOC111096138_3-LOC111096139_3	intergenic_region	LOC111096138_3-LOC111096139_3		-1	n.89117278delA
chr5	89117370	TCCA	T	PASS	T	intergenic_region	MODIFIER	LOC111096138_3-LOC111096139_3	LOC111096138_3-LOC111096139_3	intergenic_region	LOC111096138_3-LOC111096139_3		-1	n.89117371_89117373delCCA
chr5	89119898	A	G	PASS	G	intergenic_region	MODIFIER	LOC111096138_3-LOC111096139_3	LOC111096138_3-LOC111096139_3	intergenic_region	LOC111096138_3-LOC111096139_3		-1	n.89119898A>G
chr5	89119950	C	T	PASS	T	intergenic_region	MODIFIER	LOC111096138_3-LOC111096139_3	LOC111096138_3-LOC111096139_3	intergenic_region	LOC111096138_3-LOC111096139_3		-1	n.89119950C>T
chr5	89121362	C	G	PASS	G	intergenic_region	MODIFIER	LOC111096138_3-LOC111096139_3	LOC111096138_3-LOC111096139_3	intergenic_region	LOC111096138_3-LOC111096139_3		-1	n.89121362C>G
chr5	89122389	C	T	PASS	T	intergenic_region	MODIFIER	LOC111096138_3-LOC111096139_3	LOC111096138_3-LOC111096139_3	intergenic_region	LOC111096138_3-LOC111096139_3		-1	n.89122389C>T
chr5	89122564	G	A	PASS	A	intergenic_region	MODIFIER	LOC111096138_3-LOC111096139_3	LOC111096138_3-LOC111096139_3	intergenic_region	LOC111096138_3-LOC111096139_3		-1	n.89122564G>A
chr5	89122582	A	G	PASS	G	intergenic_region	MODIFIER	LOC111096138_3-LOC111096139_3	LOC111096138_3-LOC111096139_3	intergenic_region	LOC111096138_3-LOC111096139_3		-1	n.89122582A>G
chr5	89122912	T	TG	PASS	TG	intergenic_region	MODIFIER	LOC111096138_3-LOC111096139_3	LOC111096138_3-LOC111096139_3	intergenic_region	LOC111096138_3-LOC111096139_3		-1	n.89122912_89122913insG
chr5	89122927	T	A	PASS	A	intergenic_region	MODIFIER	LOC111096138_3-LOC111096139_3	LOC111096138_3-LOC111096139_3	intergenic_region	LOC111096138_3-LOC111096139_3		-1	n.89122927T>A
chr5	89123009	T	G	PASS	G	intergenic_region	MODIFIER	LOC111096138_3-LOC111096139_3	LOC111096138_3-LOC111096139_3	intergenic_region	LOC111096138_3-LOC111096139_3		-1	n.89123009T>G
chr5	89123028	C	A	PASS	A	intergenic_region	MODIFIER	LOC111096138_3-LOC111096139_3	LOC111096138_3-LOC111096139_3	intergenic_region	LOC111096138_3-LOC111096139_3		-1	n.89123028C>A
chr5	89126742	G	A	PASS	A	intergenic_region	MODIFIER	LOC111096138_3-LOC111096139_3	LOC111096138_3-LOC111096139_3	intergenic_region	LOC111096138_3-LOC111096139_3		-1	n.89126742G>A
chr5	89126750	C	T	PASS	T	intergenic_region	MODIFIER	LOC111096138_3-LOC111096139_3	LOC111096138_3-LOC111096139_3	intergenic_region	LOC111096138_3-LOC111096139_3		-1	n.89126750C>T
chr5	89126805	C	T	PASS	T	intergenic_region	MODIFIER	LOC111096138_3-LOC111096139_3	LOC111096138_3-LOC111096139_3	intergenic_region	LOC111096138_3-LOC111096139_3		-1	n.89126805C>T
chr5	89127720	C	T	PASS	T	intergenic_region	MODIFIER	LOC111096138_3-LOC111096139_3	LOC111096138_3-LOC111096139_3	intergenic_region	LOC111096138_3-LOC111096139_3		-1	n.89127720C>T
chr5	89128327	G	A	PASS	A	intergenic_region	MODIFIER	LOC111096138_3-LOC111096139_3	LOC111096138_3-LOC111096139_3	intergenic_region	LOC111096138_3-LOC111096139_3		-1	n.89128327G>A
chr5	89129112	C	T	PASS	T	intergenic_region	MODIFIER	LOC111096138_3-LOC111096139_3	LOC111096138_3-LOC111096139_3	intergenic_region	LOC111096138_3-LOC111096139_3		-1	n.89129112C>T
chr5	89130525	G	A	PASS	A	intergenic_region	MODIFIER	LOC111096138_3-LOC111096139_3	LOC111096138_3-LOC111096139_3	intergenic_region	LOC111096138_3-LOC111096139_3		-1	n.89130525G>A
chr5	89130844	G	A	PASS	A	intergenic_region	MODIFIER	LOC111096138_3-LOC111096139_3	LOC111096138_3-LOC111096139_3	intergenic_region	LOC111096138_3-LOC111096139_3		-1	n.89130844G>A
chr5	89144030	G	A	PASS	A	intergenic_region	MODIFIER	LOC111096138_3-LOC111096139_3	LOC111096138_3-LOC111096139_3	intergenic_region	LOC111096138_3-LOC111096139_3		-1	n.89144030G>A
chr5	89144032	T	G	PASS	G	intergenic_region	MODIFIER	LOC111096138_3-LOC111096139_3	LOC111096138_3-LOC111096139_3	intergenic_region	LOC111096138_3-LOC111096139_3		-1	n.89144032T>G
chr6	9721700	C	T	PASS	T	intergenic_region	MODIFIER	LOC119875773_3-LOC119876349_1	LOC119875773_3-LOC119876349_1	intergenic_region	LOC119875773_3-LOC119876349_1		-1	n.9721700C>T
chr6	12171146	G	C	PASS	C	intron_variant	MODIFIER	LOC119876358_1	LOC119876358_1	transcript	XR_005360629.1	pseudogene	1	n.167-2596C>G
chr6	12171146	G	C	PASS	C	intron_variant	MODIFIER	LOC119876355_1	LOC119876355_1	transcript	XM_038539538.1	protein_coding	6	c.*39+679G>C
chr6	12171146	G	C	PASS	C	intron_variant	MODIFIER	LOC119876358_1	LOC119876358_1	transcript	XR_005360630.1	pseudogene	1	n.167-2596C>G
chr6	12171149	G	A	PASS	A	intron_variant	MODIFIER	LOC119876358_1	LOC119876358_1	transcript	XR_005360629.1	pseudogene	1	n.167-2599C>T
chr6	12171149	G	A	PASS	A	intron_variant	MODIFIER	LOC119876355_1	LOC119876355_1	transcript	XM_038539538.1	protein_coding	6	c.*39+682G>A
chr6	12171149	G	A	PASS	A	intron_variant	MODIFIER	LOC119876358_1	LOC119876358_1	transcript	XR_005360630.1	pseudogene	1	n.167-2599C>T
chr6	14996410	G	A	PASS	A	intron_variant	MODIFIER	SNX8_3	SNX8_3	transcript	XM_038539646.1	protein_coding	2	c.173-5596G>A
chr6	33044709	C	G	PASS	G	intergenic_region	MODIFIER	GRIN2A_3-C6H16orf72_3	GRIN2A_3-C6H16orf72_3	intergenic_region	GRIN2A_3-C6H16orf72_3		-1	n.33044709C>G
chr6	48418109	TA	T	PASS	T	intergenic_region	MODIFIER	LOC119876381-OLFM3_3	LOC119876381-OLFM3_3	intergenic_region	LOC119876381-OLFM3_3		-1	n.48418110delA
chr6	49457633	T	C	PASS	C	intron_variant	MODIFIER	LOC102153396_3	LOC102153396_3	transcript	XR_005361141.1	pseudogene	3	n.415+16550A>G
chr6	49457633	T	C	PASS	C	intron_variant	MODIFIER	LOC102153396_3	LOC102153396_3	transcript	XR_005361139.1	pseudogene	1	n.134-45501A>G
chr6	49457633	T	C	PASS	C	intron_variant	MODIFIER	LOC102153396_3	LOC102153396_3	transcript	XR_005361138.1	pseudogene	2	n.259+16550A>G
chr6	49851624	AC	A	PASS	A	intron_variant	MODIFIER	CDC14A_3	CDC14A_3	transcript	XR_005361146.1	pseudogene	18	n.2361+6873delG
chr6	49851624	AC	A	PASS	A	intron_variant	MODIFIER	CDC14A_3	CDC14A_3	transcript	XR_005361147.1	pseudogene	16	n.2111-16028delG
chr6	49851624	AC	A	PASS	A	intron_variant	MODIFIER	CDC14A_3	CDC14A_3	transcript	XR_005361148.1	pseudogene	17	n.2238-16028delG
chr6	51111929	CAGGAGGCACTTATTTATTTATTTATTTATTTTTAAAGATTTTATTTATTTATTCATGATAGTCACAGAGAGAGAGAGAGAGGCAGAGACACAGGCAGAGGGAGAAGTAGGCTCCATGCAGGGAGCCCGACGTGGGATTCGATCCCGAGTCTCCAGGATCGCGCCCTGGGCCAAAGGCAGGTGCCAAACCACTGCGCCACCCAGGGATCCCT	C	PASS	C	intergenic_region	MODIFIER	PLPPR4_3-LOC119872354_3	PLPPR4_3-LOC119872354_3	intergenic_region	PLPPR4_3-LOC119872354_3		-1	n.51111930_51112140del
chr6	72663570	CTCT	C	PASS	C	downstream_gene_variant	MODIFIER	FPGT_3	FPGT_3	transcript	NM_001204810.1_3	protein_coding	-1	c.*912_*914delAGA
chr6	72663570	CTCT	C	PASS	C	intergenic_region	MODIFIER	TNNI3K_3-FPGT_3	TNNI3K_3-FPGT_3	intergenic_region	TNNI3K_3-FPGT_3		-1	n.72663571_72663573delTCT
chr6	72725102	A	T	PASS	T	intron_variant	MODIFIER	LRRIQ3_3	LRRIQ3_3	transcript	XM_038541655.1	protein_coding	4	c.707+10722A>T
chr6	72725102	A	T	PASS	T	intron_variant	MODIFIER	LRRIQ3_3	LRRIQ3_3	transcript	XM_038541657.1	protein_coding	4	c.707+10722A>T
chr6	72725102	A	T	PASS	T	intron_variant	MODIFIER	LRRIQ3_3	LRRIQ3_3	transcript	XM_038541656.1	protein_coding	4	c.707+10722A>T
chr6	72760113	T	C	PASS	C	intron_variant	MODIFIER	LRRIQ3_3	LRRIQ3_3	transcript	XM_038541655.1	protein_coding	4	c.708-405T>C
chr6	72760113	T	C	PASS	C	intron_variant	MODIFIER	LRRIQ3_3	LRRIQ3_3	transcript	XM_038541657.1	protein_coding	4	c.708-405T>C
chr6	72760113	T	C	PASS	C	intron_variant	MODIFIER	LRRIQ3_3	LRRIQ3_3	transcript	XM_038541656.1	protein_coding	4	c.708-405T>C
chr6	72912678	T	C	PASS	C	intron_variant	MODIFIER	LOC102155529_3	LOC102155529_3	transcript	XR_005360474.1	pseudogene	6	n.941-6610T>C
chr6	72934369	C	T	PASS	T	intron_variant	MODIFIER	LOC102155529_3	LOC102155529_3	transcript	XR_005360474.1	pseudogene	7	n.1086+14936C>T
chr6	73090048	C	T	PASS	T	intergenic_region	MODIFIER	LOC119872373_3-LOC111096535_3	LOC119872373_3-LOC111096535_3	intergenic_region	LOC119872373_3-LOC111096535_3		-1	n.73090048C>T
chr7	65441988	T	C	PASS	C	intergenic_region	MODIFIER	RBBP8_3-LOC100688860_3	RBBP8_3-LOC100688860_3	intergenic_region	RBBP8_3-LOC100688860_3		-1	n.65441988T>C
chr7	68139505	G	A	PASS	A	intron_variant	MODIFIER	LOC111096804_3	LOC111096804_3	transcript	XR_005362591.1	pseudogene	6	n.923-4995G>A
chr7	68139505	G	A	PASS	A	intron_variant	MODIFIER	LOC111096804_3	LOC111096804_3	transcript	XR_005362588.1	pseudogene	7	n.882-4995G>A
chr7	68139505	G	A	PASS	A	intron_variant	MODIFIER	LOC111096804_3	LOC111096804_3	transcript	XR_005362589.1	pseudogene	5	n.627-4995G>A
chr7	68139505	G	A	PASS	A	intron_variant	MODIFIER	LOC111096804_3	LOC111096804_3	transcript	XR_005362590.1	pseudogene	5	n.613-4995G>A
chr7	68139505	G	A	PASS	A	intron_variant	MODIFIER	LOC111096804_3	LOC111096804_3	transcript	XR_005362592.1	pseudogene	6	n.847-4995G>A
chr7	69378263	C	T	PASS	T	downstream_gene_variant	MODIFIER	NDC80_3	NDC80_3	transcript	XM_038543706.1	protein_coding	-1	c.*3307C>T
chr7	69378263	C	T	PASS	T	intron_variant	MODIFIER	NDC80_3	NDC80_3	transcript	XM_038543704.1	protein_coding	16	c.1792-231C>T
chr7	69378263	C	T	PASS	T	intron_variant	MODIFIER	NDC80_3	NDC80_3	transcript	XM_038543705.1	protein_coding	16	c.1744-231C>T
chr7	71617167	AAAGAC	A	PASS	A	intergenic_region	MODIFIER	LOC119872718_3-AKAIN1_3	LOC119872718_3-AKAIN1_3	intergenic_region	LOC119872718_3-AKAIN1_3		-1	n.71617168_71617172delAAGAC
chr7	73669083	C	T	PASS	T	intergenic_region	MODIFIER	LRRC30_3-LOC119872647_3	LRRC30_3-LOC119872647_3	intergenic_region	LRRC30_3-LOC119872647_3		-1	n.73669083C>T
chr8	7864861	C	CCT	PASS	CCT	intergenic_region	MODIFIER	LOC111096973_3-LOC119876485	LOC111096973_3-LOC119876485	intergenic_region	LOC111096973_3-LOC119876485		-1	n.7864861_7864862insCT
chr8	7864863	C	T	PASS	T	intergenic_region	MODIFIER	LOC111096973_3-LOC119876485	LOC111096973_3-LOC119876485	intergenic_region	LOC111096973_3-LOC119876485		-1	n.7864863C>T
chr8	7864866	T	C	VQSRTrancheSNP99.90to100.00	C	intergenic_region	MODIFIER	LOC111096973_3-LOC119876485	LOC111096973_3-LOC119876485	intergenic_region	LOC111096973_3-LOC119876485		-1	n.7864866T>C
chr8	60045984	G	C	PASS	C	intron_variant	MODIFIER	PTPN21_3	PTPN21_3	transcript	XM_038545501.1	protein_coding	13	c.2499+1591C>G
chr8	60045984	G	C	PASS	C	intron_variant	MODIFIER	PTPN21_3	PTPN21_3	transcript	XM_038545502.1	protein_coding	12	c.2499+1591C>G
chr8	74040652	C	A	PASS	A	intergenic_region	MODIFIER	LOC111097183_3-LOC119876514	LOC111097183_3-LOC119876514	intergenic_region	LOC111097183_3-LOC119876514		-1	n.74040652C>A
chr8	74343547	A	G	VQSRTrancheSNP99.90to100.00	G	intragenic_variant	MODIFIER	LOC119876538	LOC119876538	gene_variant	LOC119876538		-1	n.74343547A>G
chr8	74370493	A	G	PASS	G	downstream_gene_variant	MODIFIER	LOC119876539	LOC119876539	transcript	unassigned_transcript_299	protein_coding	-1	c.*2623T>C
chr8	74370493	A	G	PASS	G	intergenic_region	MODIFIER	LOC119876538-LOC119876539	LOC119876538-LOC119876539	intergenic_region	LOC119876538-LOC119876539		-1	n.74370493A>G
chr8	74562678	A	G	PASS	G	intergenic_region	MODIFIER	LOC119876515-LOC119869011_2	LOC119876515-LOC119869011_2	intergenic_region	LOC119876515-LOC119869011_2		-1	n.74562678A>G
chr8	75450917	G	T	PASS	T	upstream_gene_variant	MODIFIER	LOC119876559	LOC119876559	transcript	unassigned_transcript_330	protein_coding	-1	c.-3348C>A
chr8	75450917	G	T	PASS	T	intergenic_region	MODIFIER	LOC119876559-LOC119875780_3	LOC119876559-LOC119875780_3	intergenic_region	LOC119876559-LOC119875780_3		-1	n.75450917G>T
chr8	75450920	T	G	PASS	G	upstream_gene_variant	MODIFIER	LOC119876559	LOC119876559	transcript	unassigned_transcript_330	protein_coding	-1	c.-3351A>C
chr8	75450920	T	G	PASS	G	intergenic_region	MODIFIER	LOC119876559-LOC119875780_3	LOC119876559-LOC119875780_3	intergenic_region	LOC119876559-LOC119875780_3		-1	n.75450920T>G
chr8	76071777	A	C	VQSRTrancheSNP99.90to100.00	C	intergenic_region	MODIFIER	LOC119869040_1-LOC119869037_1	LOC119869040_1-LOC119869037_1	intergenic_region	LOC119869040_1-LOC119869037_1		-1	n.76071777A>C
chr8	76403854	TTAGGG	T	PASS	T	downstream_gene_variant	MODIFIER	LOC119869006_3	LOC119869006_3	transcript	XM_038545998.1	protein_coding	-1	c.*4891_*4895delTAGGG
chr8	76403854	TTAGGG	T	PASS	T	intergenic_region	MODIFIER	LOC119869006_3-CHR_END	LOC119869006_3-CHR_END	intergenic_region	LOC119869006_3-CHR_END		-1	n.76403855_76403859delTAGGG
chr9	25532787	C	T	PASS	T	intergenic_region	MODIFIER	PHB_3-NGFR_3	PHB_3-NGFR_3	intergenic_region	PHB_3-NGFR_3		-1	n.25532787C>T
chr9	26916152	G	T	PASS	T	upstream_gene_variant	MODIFIER	SPAG9_3	SPAG9_3	transcript	XM_038547715.1	protein_coding	-1	c.-287C>A
chr9	26916152	G	T	PASS	T	upstream_gene_variant	MODIFIER	SPAG9_3	SPAG9_3	transcript	XM_038547716.1	protein_coding	-1	c.-287C>A
chr9	26916152	G	T	PASS	T	upstream_gene_variant	MODIFIER	SPAG9_3	SPAG9_3	transcript	XM_038547717.1	protein_coding	-1	c.-287C>A
chr9	26916152	G	T	PASS	T	upstream_gene_variant	MODIFIER	SPAG9_3	SPAG9_3	transcript	XM_038547718.1	protein_coding	-1	c.-287C>A
chr9	26916152	G	T	PASS	T	upstream_gene_variant	MODIFIER	SPAG9_3	SPAG9_3	transcript	XM_038547719.1	protein_coding	-1	c.-287C>A
chr9	26916152	G	T	PASS	T	upstream_gene_variant	MODIFIER	SPAG9_3	SPAG9_3	transcript	XM_038547720.1	protein_coding	-1	c.-287C>A
chr9	26916152	G	T	PASS	T	upstream_gene_variant	MODIFIER	SPAG9_3	SPAG9_3	transcript	XM_038547721.1	protein_coding	-1	c.-287C>A
chr9	26916152	G	T	PASS	T	intergenic_region	MODIFIER	SPAG9_3-LOC119873291_3	SPAG9_3-LOC119873291_3	intergenic_region	SPAG9_3-LOC119873291_3		-1	n.26916152G>T
chr9	26916193	C	T	PASS	T	upstream_gene_variant	MODIFIER	SPAG9_3	SPAG9_3	transcript	XM_038547715.1	protein_coding	-1	c.-328G>A
chr9	26916193	C	T	PASS	T	upstream_gene_variant	MODIFIER	SPAG9_3	SPAG9_3	transcript	XM_038547716.1	protein_coding	-1	c.-328G>A
chr9	26916193	C	T	PASS	T	upstream_gene_variant	MODIFIER	SPAG9_3	SPAG9_3	transcript	XM_038547717.1	protein_coding	-1	c.-328G>A
chr9	26916193	C	T	PASS	T	upstream_gene_variant	MODIFIER	SPAG9_3	SPAG9_3	transcript	XM_038547718.1	protein_coding	-1	c.-328G>A
chr9	26916193	C	T	PASS	T	upstream_gene_variant	MODIFIER	SPAG9_3	SPAG9_3	transcript	XM_038547719.1	protein_coding	-1	c.-328G>A
chr9	26916193	C	T	PASS	T	upstream_gene_variant	MODIFIER	SPAG9_3	SPAG9_3	transcript	XM_038547720.1	protein_coding	-1	c.-328G>A
chr9	26916193	C	T	PASS	T	upstream_gene_variant	MODIFIER	SPAG9_3	SPAG9_3	transcript	XM_038547721.1	protein_coding	-1	c.-328G>A
chr9	26916193	C	T	PASS	T	intergenic_region	MODIFIER	SPAG9_3-LOC119873291_3	SPAG9_3-LOC119873291_3	intergenic_region	SPAG9_3-LOC119873291_3		-1	n.26916193C>T
chr9	27023524	T	G	PASS	G	upstream_gene_variant	MODIFIER	UTP18_3	UTP18_3	transcript	XM_038547745.1	protein_coding	-1	c.-5069T>G
chr9	27023524	T	G	PASS	G	upstream_gene_variant	MODIFIER	UTP18_3	UTP18_3	transcript	XM_038547748.1	protein_coding	-1	c.-5069T>G
chr9	27023524	T	G	PASS	G	upstream_gene_variant	MODIFIER	UTP18_3	UTP18_3	transcript	XR_005364511.1	pseudogene	-1	n.-4965T>G
chr9	27023524	T	G	PASS	G	upstream_gene_variant	MODIFIER	UTP18_3	UTP18_3	transcript	XM_038547746.1	protein_coding	-1	c.-5069T>G
chr9	27023524	T	G	PASS	G	downstream_gene_variant	MODIFIER	LOC111097382_3	LOC111097382_3	transcript	XR_005364512.1	pseudogene	-1	n.*3055T>G
chr9	27023524	T	G	PASS	G	intron_variant	MODIFIER	MBTD1_3	MBTD1_3	transcript	XM_038547729.1	protein_coding	2	c.-49+3599A>C
chr9	27023524	T	G	PASS	G	intron_variant	MODIFIER	MBTD1_3	MBTD1_3	transcript	XM_038547734.1	protein_coding	3	c.-49+1190A>C
chr9	27023524	T	G	PASS	G	intron_variant	MODIFIER	MBTD1_3	MBTD1_3	transcript	XM_038547731.1	protein_coding	2	c.-49+3599A>C
chr9	27023524	T	G	PASS	G	intron_variant	MODIFIER	MBTD1_3	MBTD1_3	transcript	XM_038547740.1	protein_coding	2	c.-49+3599A>C
chr9	27023524	T	G	PASS	G	intron_variant	MODIFIER	MBTD1_3	MBTD1_3	transcript	XM_038547739.1	protein_coding	2	c.-49+3599A>C
chr9	27023524	T	G	PASS	G	intron_variant	MODIFIER	MBTD1_3	MBTD1_3	transcript	XM_038547732.1	protein_coding	3	c.-49+1190A>C
chr9	27023524	T	G	PASS	G	intron_variant	MODIFIER	MBTD1_3	MBTD1_3	transcript	XM_038547737.1	protein_coding	2	c.-49+3599A>C
chr9	27023524	T	G	PASS	G	intron_variant	MODIFIER	MBTD1_3	MBTD1_3	transcript	XM_038547738.1	protein_coding	2	c.-49+3599A>C
chr9	27023524	T	G	PASS	G	intron_variant	MODIFIER	MBTD1_3	MBTD1_3	transcript	XM_038547736.1	protein_coding	2	c.-49+3599A>C
chr9	27023524	T	G	PASS	G	intron_variant	MODIFIER	MBTD1_3	MBTD1_3	transcript	XM_038547743.1	protein_coding	1	c.-49+4600A>C
chr9	27023524	T	G	PASS	G	intron_variant	MODIFIER	MBTD1_3	MBTD1_3	transcript	XM_038547730.1	protein_coding	2	c.-49+3599A>C
chr9	27023524	T	G	PASS	G	intron_variant	MODIFIER	MBTD1_3	MBTD1_3	transcript	XM_038547733.1	protein_coding	3	c.-49+1190A>C
chr9	27023524	T	G	PASS	G	intron_variant	MODIFIER	MBTD1_3	MBTD1_3	transcript	XM_038547735.1	protein_coding	1	c.-49+4600A>C
chr9	27023524	T	G	PASS	G	intron_variant	MODIFIER	MBTD1_3	MBTD1_3	transcript	XR_005364510.1	pseudogene	2	n.310+3599A>C
chr9	27057391	C	G	PASS	G	intron_variant	MODIFIER	UTP18_3	UTP18_3	transcript	XM_038547745.1	protein_coding	10	c.1325+4285C>G
chr9	27057391	C	G	PASS	G	intron_variant	MODIFIER	UTP18_3	UTP18_3	transcript	XM_038547748.1	protein_coding	10	c.1326-3470C>G
chr9	27057391	C	G	PASS	G	intron_variant	MODIFIER	UTP18_3	UTP18_3	transcript	XR_005364511.1	pseudogene	10	n.1430-3470C>G
chr9	27057391	C	G	PASS	G	intron_variant	MODIFIER	UTP18_3	UTP18_3	transcript	XM_038547746.1	protein_coding	10	c.1325+4285C>G
chr9	27057391	C	G	PASS	G	intron_variant	MODIFIER	UTP18_3	UTP18_3	transcript	XM_038547747.1	protein_coding	11	c.992+4285C>G
chr9	27126640	A	G	PASS	G	intron_variant	MODIFIER	LOC119873430_3	LOC119873430_3	transcript	XR_005364045.1	pseudogene	2	n.233+949A>G
chr9	27126640	A	G	PASS	G	intron_variant	MODIFIER	LOC119873430_3	LOC119873430_3	transcript	XR_005364046.1	pseudogene	2	n.225+949A>G
chr9	27647950	C	G	PASS	G	intron_variant	MODIFIER	CA10_3	CA10_3	transcript	XM_038547750.1	protein_coding	3	c.137-41151G>C
chr9	27647950	C	G	PASS	G	intron_variant	MODIFIER	CA10_3	CA10_3	transcript	XM_038547751.1	protein_coding	2	c.137-41151G>C
chr9	27647950	C	G	PASS	G	intron_variant	MODIFIER	CA10_3	CA10_3	transcript	XM_038547753.1	protein_coding	3	c.137-41151G>C
chr9	27647950	C	G	PASS	G	intron_variant	MODIFIER	CA10_3	CA10_3	transcript	XM_038547752.1	protein_coding	3	c.137-41151G>C
chr9	28052711	C	T	PASS	T	intergenic_region	MODIFIER	LOC119873431_3-LOC111097383_3	LOC119873431_3-LOC111097383_3	intergenic_region	LOC119873431_3-LOC111097383_3		-1	n.28052711C>T
chr9	28132659	C	T	PASS	T	intron_variant	MODIFIER	LOC111097383_3	LOC111097383_3	transcript	XR_005364516.1	pseudogene	5	n.479+1094C>T
chr9	28132659	C	T	PASS	T	intron_variant	MODIFIER	LOC111097383_3	LOC111097383_3	transcript	XR_005364514.1	pseudogene	4	n.398+1094C>T
chr9	28132659	C	T	PASS	T	intron_variant	MODIFIER	LOC111097383_3	LOC111097383_3	transcript	XR_005364515.1	pseudogene	4	n.425+1094C>T
chr9	28563066	A	T	PASS	T	intergenic_region	MODIFIER	LOC106559279_3-LOC102151848_3	LOC106559279_3-LOC102151848_3	intergenic_region	LOC106559279_3-LOC102151848_3		-1	n.28563066A>T
chr9	29581590	A	G	VQSRTrancheSNP99.90to100.00	G	intergenic_region	MODIFIER	LOC119873543_3-LOC111097388_3	LOC119873543_3-LOC111097388_3	intergenic_region	LOC119873543_3-LOC111097388_3		-1	n.29581590A>G
chr9	29596051	T	TC	PASS	TC	intergenic_region	MODIFIER	LOC119873543_3-LOC111097388_3	LOC119873543_3-LOC111097388_3	intergenic_region	LOC119873543_3-LOC111097388_3		-1	n.29596051_29596052insC
chr9	30264317	C	T	PASS	T	intergenic_region	MODIFIER	STXBP4_3-HLF_3	STXBP4_3-HLF_3	intergenic_region	STXBP4_3-HLF_3		-1	n.30264317C>T
chr9	30436987	C	T	PASS	T	intergenic_region	MODIFIER	LOC100684949_3-LOC111097540_3	LOC100684949_3-LOC111097540_3	intergenic_region	LOC100684949_3-LOC111097540_3		-1	n.30436987C>T
chr9	30513824	C	G	PASS	G	intergenic_region	MODIFIER	LOC100684949_3-LOC111097540_3	LOC100684949_3-LOC111097540_3	intergenic_region	LOC100684949_3-LOC111097540_3		-1	n.30513824C>G
chr9	30578823	G	A	PASS	A	intergenic_region	MODIFIER	LOC100684949_3-LOC111097540_3	LOC100684949_3-LOC111097540_3	intergenic_region	LOC100684949_3-LOC111097540_3		-1	n.30578823G>A
chr9	30708514	T	C	VQSRTrancheSNP99.90to100.00	C	downstream_gene_variant	MODIFIER	LOC119873296_3	LOC119873296_3	transcript	XM_038547802.1	protein_coding	-1	c.*2144T>C
chr9	30708514	T	C	VQSRTrancheSNP99.90to100.00	C	intron_variant	MODIFIER	LOC119873297_3	LOC119873297_3	transcript	XR_005364540.1	pseudogene	1	n.307+509A>G
chr9	30708514	T	C	VQSRTrancheSNP99.90to100.00	C	intron_variant	MODIFIER	LOC119873297_3	LOC119873297_3	transcript	XR_005364539.1	pseudogene	1	n.304+509A>G
chr9	30708514	T	C	VQSRTrancheSNP99.90to100.00	C	intron_variant	MODIFIER	LOC119873297_3	LOC119873297_3	transcript	XR_005364543.1	pseudogene	2	n.177+509A>G
chr9	30708514	T	C	VQSRTrancheSNP99.90to100.00	C	intron_variant	MODIFIER	LOC119873297_3	LOC119873297_3	transcript	XR_005364541.1	pseudogene	1	n.293+509A>G
chr9	30708514	T	C	VQSRTrancheSNP99.90to100.00	C	intron_variant	MODIFIER	LOC119873297_3	LOC119873297_3	transcript	XR_005364538.1	pseudogene	1	n.304+509A>G
chr9	30708514	T	C	VQSRTrancheSNP99.90to100.00	C	intron_variant	MODIFIER	LOC119873297_3	LOC119873297_3	transcript	XR_005364542.1	pseudogene	1	n.306+509A>G
chr9	30720276	G	T	PASS	T	upstream_gene_variant	MODIFIER	LOC102153130_3	LOC102153130_3	transcript	XR_005364534.1	pseudogene	-1	n.-1515C>A
chr9	30720276	G	T	PASS	T	upstream_gene_variant	MODIFIER	LOC102153130_3	LOC102153130_3	transcript	XR_005364535.1	pseudogene	-1	n.-1515C>A
chr9	30720276	G	T	PASS	T	upstream_gene_variant	MODIFIER	LOC102153130_3	LOC102153130_3	transcript	XR_005364536.1	pseudogene	-1	n.-1515C>A
chr9	30720276	G	T	PASS	T	upstream_gene_variant	MODIFIER	LOC102153130_3	LOC102153130_3	transcript	XR_005364537.1	pseudogene	-1	n.-1515C>A
chr9	30720276	G	T	PASS	T	intergenic_region	MODIFIER	LOC102153130_3-LOC119873299_3	LOC102153130_3-LOC119873299_3	intergenic_region	LOC102153130_3-LOC119873299_3		-1	n.30720276G>T
chr9	30739598	C	G	PASS	G	intron_variant	MODIFIER	LOC119873299_3	LOC119873299_3	transcript	XR_005363959.1	pseudogene	1	n.129-2535G>C
chr9	30739848	C	T	PASS	T	intron_variant	MODIFIER	LOC119873299_3	LOC119873299_3	transcript	XR_005363959.1	pseudogene	1	n.129-2785G>A
chr9	30750128	G	C	PASS	C	upstream_gene_variant	MODIFIER	LOC119873299_3	LOC119873299_3	transcript	XR_005363959.1	pseudogene	-1	n.-2422C>G
chr9	30750128	G	C	PASS	C	upstream_gene_variant	MODIFIER	LOC609690_3	LOC609690_3	transcript	XM_038547803.1	protein_coding	-1	c.-396G>C
chr9	30750128	G	C	PASS	C	upstream_gene_variant	MODIFIER	LOC609690_3	LOC609690_3	transcript	XR_005364533.1	pseudogene	-1	n.-321G>C
chr9	30750128	G	C	PASS	C	upstream_gene_variant	MODIFIER	LOC609690_3	LOC609690_3	transcript	XR_005364532.1	pseudogene	-1	n.-321G>C
chr9	30750128	G	C	PASS	C	intergenic_region	MODIFIER	LOC119873299_3-LOC609690_3	LOC119873299_3-LOC609690_3	intergenic_region	LOC119873299_3-LOC609690_3		-1	n.30750128G>C
chr9	30750129	T	C	PASS	C	upstream_gene_variant	MODIFIER	LOC119873299_3	LOC119873299_3	transcript	XR_005363959.1	pseudogene	-1	n.-2423A>G
chr9	30750129	T	C	PASS	C	upstream_gene_variant	MODIFIER	LOC609690_3	LOC609690_3	transcript	XM_038547803.1	protein_coding	-1	c.-395T>C
chr9	30750129	T	C	PASS	C	upstream_gene_variant	MODIFIER	LOC609690_3	LOC609690_3	transcript	XR_005364533.1	pseudogene	-1	n.-320T>C
chr9	30750129	T	C	PASS	C	upstream_gene_variant	MODIFIER	LOC609690_3	LOC609690_3	transcript	XR_005364532.1	pseudogene	-1	n.-320T>C
chr9	30750129	T	C	PASS	C	intergenic_region	MODIFIER	LOC119873299_3-LOC609690_3	LOC119873299_3-LOC609690_3	intergenic_region	LOC119873299_3-LOC609690_3		-1	n.30750129T>C
chr9	30750131	G	GC	PASS	GC	upstream_gene_variant	MODIFIER	LOC119873299_3	LOC119873299_3	transcript	XR_005363959.1	pseudogene	-1	n.-2426_-2425insG
chr9	30750131	G	GC	PASS	GC	upstream_gene_variant	MODIFIER	LOC609690_3	LOC609690_3	transcript	XM_038547803.1	protein_coding	-1	c.-393_-392insC
chr9	30750131	G	GC	PASS	GC	upstream_gene_variant	MODIFIER	LOC609690_3	LOC609690_3	transcript	XR_005364533.1	pseudogene	-1	n.-318_-317insC
chr9	30750131	G	GC	PASS	GC	upstream_gene_variant	MODIFIER	LOC609690_3	LOC609690_3	transcript	XR_005364532.1	pseudogene	-1	n.-318_-317insC
chr9	30750131	G	GC	PASS	GC	intergenic_region	MODIFIER	LOC119873299_3-LOC609690_3	LOC119873299_3-LOC609690_3	intergenic_region	LOC119873299_3-LOC609690_3		-1	n.30750131_30750132insC
chr9	30750132	A	ATTCT	PASS	ATTCT	upstream_gene_variant	MODIFIER	LOC119873299_3	LOC119873299_3	transcript	XR_005363959.1	pseudogene	-1	n.-2427_-2426insAGAA
chr9	30750132	A	ATTCT	PASS	ATTCT	upstream_gene_variant	MODIFIER	LOC609690_3	LOC609690_3	transcript	XM_038547803.1	protein_coding	-1	c.-392_-391insTTCT
chr9	30750132	A	ATTCT	PASS	ATTCT	upstream_gene_variant	MODIFIER	LOC609690_3	LOC609690_3	transcript	XR_005364533.1	pseudogene	-1	n.-317_-316insTTCT
chr9	30750132	A	ATTCT	PASS	ATTCT	upstream_gene_variant	MODIFIER	LOC609690_3	LOC609690_3	transcript	XR_005364532.1	pseudogene	-1	n.-317_-316insTTCT
chr9	30750132	A	ATTCT	PASS	ATTCT	intergenic_region	MODIFIER	LOC119873299_3-LOC609690_3	LOC119873299_3-LOC609690_3	intergenic_region	LOC119873299_3-LOC609690_3		-1	n.30750132_30750133insTTCT
chr9	30771757	G	A	PASS	A	intron_variant	MODIFIER	LOC609690_3	LOC609690_3	transcript	XM_038547803.1	protein_coding	3	c.342+1549G>A
chr9	30771757	G	A	PASS	A	intron_variant	MODIFIER	LOC609690_3	LOC609690_3	transcript	XR_005364533.1	pseudogene	3	n.417+1549G>A
chr9	30771757	G	A	PASS	A	intron_variant	MODIFIER	LOC609690_3	LOC609690_3	transcript	XR_005364532.1	pseudogene	3	n.417+1549G>A
chr9	33228775	T	TA	PASS	TA	upstream_gene_variant	MODIFIER	LOC119876692	LOC119876692	transcript	XR_005365113.1	snoRNA	-1	n.-3197_-3196insT
chr9	33228775	T	TA	PASS	TA	intron_variant	MODIFIER	LOC119876650	LOC119876650	transcript	XM_038547912.1	protein_coding	2	c.136+1876_136+1877insT
chr9	33228775	T	TA	PASS	TA	intron_variant	MODIFIER	LOC119876651	LOC119876651	transcript	XR_005364603.1	pseudogene	1	n.102-6680_102-6679insA
chr9	33228775	T	TA	PASS	TA	intron_variant	MODIFIER	LOC119876650	LOC119876650	transcript	XM_038547913.1	protein_coding	2	c.136+1876_136+1877insT
chr9	33228775	T	TA	PASS	TA	intron_variant	MODIFIER	LOC119876650	LOC119876650	transcript	XM_038547914.1	protein_coding	2	c.136+1876_136+1877insT
chr9	33228775	T	TA	PASS	TA	intron_variant	MODIFIER	LOC119876650	LOC119876650	transcript	XM_038547915.1	protein_coding	2	c.136+1876_136+1877insT
chr9	33228775	T	TA	PASS	TA	intron_variant	MODIFIER	LOC119876650	LOC119876650	transcript	XM_038547916.1	protein_coding	2	c.136+1876_136+1877insT
chr9	33228775	T	TA	PASS	TA	intron_variant	MODIFIER	LOC119876650	LOC119876650	transcript	XM_038547917.1	protein_coding	2	c.136+1876_136+1877insT
chr9	33228775	T	TA	PASS	TA	intron_variant	MODIFIER	LOC119876650	LOC119876650	transcript	XM_038547919.1	protein_coding	2	c.136+1876_136+1877insT
chr9	33228775	T	TA	PASS	TA	intron_variant	MODIFIER	LOC119876650	LOC119876650	transcript	XM_038547920.1	protein_coding	2	c.136+1876_136+1877insT
chr9	33228775	T	TA	PASS	TA	intron_variant	MODIFIER	LOC119876650	LOC119876650	transcript	XM_038547922.1	protein_coding	2	c.136+1876_136+1877insT
chr9	33228775	T	TA	PASS	TA	intron_variant	MODIFIER	LOC119876650	LOC119876650	transcript	XM_038547924.1	protein_coding	2	c.136+1876_136+1877insT
chr9	33228775	T	TA	PASS	TA	intron_variant	MODIFIER	LOC119876650	LOC119876650	transcript	XR_005364600.1	pseudogene	2	n.283+1876_283+1877insT
chr9	33228775	T	TA	PASS	TA	intron_variant	MODIFIER	LOC119876650	LOC119876650	transcript	XR_005364601.1	pseudogene	2	n.283+1876_283+1877insT
chr9	33228775	T	TA	PASS	TA	intron_variant	MODIFIER	LOC119876650	LOC119876650	transcript	XM_038547918.1	protein_coding	2	c.136+1876_136+1877insT
chr9	33228775	T	TA	PASS	TA	intron_variant	MODIFIER	LOC119876650	LOC119876650	transcript	XM_038547921.1	protein_coding	2	c.136+1876_136+1877insT
chr9	33228775	T	TA	PASS	TA	intron_variant	MODIFIER	LOC119876650	LOC119876650	transcript	XM_038547923.1	protein_coding	2	c.136+1876_136+1877insT
chr9	33228775	T	TA	PASS	TA	intron_variant	MODIFIER	LOC119876650	LOC119876650	transcript	XM_038547925.1	protein_coding	2	c.136+1876_136+1877insT
chr9	33228792	A	T	PASS	T	upstream_gene_variant	MODIFIER	LOC119876692	LOC119876692	transcript	XR_005365113.1	snoRNA	-1	n.-3213T>A
chr9	33228792	A	T	PASS	T	intron_variant	MODIFIER	LOC119876650	LOC119876650	transcript	XM_038547912.1	protein_coding	2	c.136+1860T>A
chr9	33228792	A	T	PASS	T	intron_variant	MODIFIER	LOC119876651	LOC119876651	transcript	XR_005364603.1	pseudogene	1	n.102-6663A>T
chr9	33228792	A	T	PASS	T	intron_variant	MODIFIER	LOC119876650	LOC119876650	transcript	XM_038547913.1	protein_coding	2	c.136+1860T>A
chr9	33228792	A	T	PASS	T	intron_variant	MODIFIER	LOC119876650	LOC119876650	transcript	XM_038547914.1	protein_coding	2	c.136+1860T>A
chr9	33228792	A	T	PASS	T	intron_variant	MODIFIER	LOC119876650	LOC119876650	transcript	XM_038547915.1	protein_coding	2	c.136+1860T>A
chr9	33228792	A	T	PASS	T	intron_variant	MODIFIER	LOC119876650	LOC119876650	transcript	XM_038547916.1	protein_coding	2	c.136+1860T>A
chr9	33228792	A	T	PASS	T	intron_variant	MODIFIER	LOC119876650	LOC119876650	transcript	XM_038547917.1	protein_coding	2	c.136+1860T>A
chr9	33228792	A	T	PASS	T	intron_variant	MODIFIER	LOC119876650	LOC119876650	transcript	XM_038547919.1	protein_coding	2	c.136+1860T>A
chr9	33228792	A	T	PASS	T	intron_variant	MODIFIER	LOC119876650	LOC119876650	transcript	XM_038547920.1	protein_coding	2	c.136+1860T>A
chr9	33228792	A	T	PASS	T	intron_variant	MODIFIER	LOC119876650	LOC119876650	transcript	XM_038547922.1	protein_coding	2	c.136+1860T>A
chr9	33228792	A	T	PASS	T	intron_variant	MODIFIER	LOC119876650	LOC119876650	transcript	XM_038547924.1	protein_coding	2	c.136+1860T>A
chr9	33228792	A	T	PASS	T	intron_variant	MODIFIER	LOC119876650	LOC119876650	transcript	XR_005364600.1	pseudogene	2	n.283+1860T>A
chr9	33228792	A	T	PASS	T	intron_variant	MODIFIER	LOC119876650	LOC119876650	transcript	XR_005364601.1	pseudogene	2	n.283+1860T>A
chr9	33228792	A	T	PASS	T	intron_variant	MODIFIER	LOC119876650	LOC119876650	transcript	XM_038547918.1	protein_coding	2	c.136+1860T>A
chr9	33228792	A	T	PASS	T	intron_variant	MODIFIER	LOC119876650	LOC119876650	transcript	XM_038547921.1	protein_coding	2	c.136+1860T>A
chr9	33228792	A	T	PASS	T	intron_variant	MODIFIER	LOC119876650	LOC119876650	transcript	XM_038547923.1	protein_coding	2	c.136+1860T>A
chr9	33228792	A	T	PASS	T	intron_variant	MODIFIER	LOC119876650	LOC119876650	transcript	XM_038547925.1	protein_coding	2	c.136+1860T>A
chr9	47037955	A	AT	PASS	AT	intergenic_region	MODIFIER	LOC119876695-LOC106559273_2	LOC119876695-LOC106559273_2	intergenic_region	LOC119876695-LOC106559273_2		-1	n.47037955_47037956insT
chr9	47825587	A	G	PASS	G	intron_variant	MODIFIER	CACNA1B_3	CACNA1B_3	transcript	XM_038548580.1	protein_coding	37	c.5118+2290T>C
chr9	47974316	A	T	PASS	T	intron_variant	MODIFIER	CACNA1B_3	CACNA1B_3	transcript	XM_038548580.1	protein_coding	3	c.527+13801T>A
chr9	48529797	C	CTG	PASS	CTG	intron_variant	MODIFIER	LOC480667_3	LOC480667_3	transcript	XM_038548686.1	protein_coding	6	c.791-160_791-159dupGT
chr9	48529797	C	CTG	PASS	CTG	non_coding_transcript_exon_variant	MODIFIER	LOC119873343_3	LOC119873343_3	transcript	XR_005364793.1	pseudogene	2	n.815_816dupCA
chr9	48529797	C	CTG	PASS	CTG	non_coding_transcript_exon_variant	MODIFIER	LOC119873343_3	LOC119873343_3	transcript	XR_005364794.1	pseudogene	3	n.269_270dupCA
chr9	49021910	G	A	PASS	A	upstream_gene_variant	MODIFIER	SEC16A_3	SEC16A_3	transcript	XM_038548752.1	protein_coding	-1	c.-4907G>A
chr9	49021910	G	A	PASS	A	upstream_gene_variant	MODIFIER	SEC16A_3	SEC16A_3	transcript	XM_038548753.1	protein_coding	-1	c.-4493G>A
chr9	49021910	G	A	PASS	A	upstream_gene_variant	MODIFIER	SEC16A_3	SEC16A_3	transcript	XM_038548754.1	protein_coding	-1	c.-4453G>A
chr9	49021910	G	A	PASS	A	upstream_gene_variant	MODIFIER	SEC16A_3	SEC16A_3	transcript	XM_038548756.1	protein_coding	-1	c.-4907G>A
chr9	49021910	G	A	PASS	A	upstream_gene_variant	MODIFIER	SEC16A_3	SEC16A_3	transcript	XM_038548755.1	protein_coding	-1	c.-4907G>A
chr9	49021910	G	A	PASS	A	upstream_gene_variant	MODIFIER	SEC16A_3	SEC16A_3	transcript	XM_038548757.1	protein_coding	-1	c.-4907G>A
chr9	49021910	G	A	PASS	A	upstream_gene_variant	MODIFIER	SEC16A_3	SEC16A_3	transcript	XM_038548758.1	protein_coding	-1	c.-4907G>A
chr9	49021910	G	A	PASS	A	upstream_gene_variant	MODIFIER	SEC16A_3	SEC16A_3	transcript	XM_038548759.1	protein_coding	-1	c.-4907G>A
chr9	49021910	G	A	PASS	A	upstream_gene_variant	MODIFIER	SEC16A_3	SEC16A_3	transcript	XM_038548760.1	protein_coding	-1	c.-4907G>A
chr9	49021910	G	A	PASS	A	downstream_gene_variant	MODIFIER	NOTCH1_3	NOTCH1_3	transcript	XM_038548751.1	protein_coding	-1	c.*5681G>A
chr9	49021910	G	A	PASS	A	downstream_gene_variant	MODIFIER	LOC106559329_3	LOC106559329_3	transcript	XM_038548761.1	protein_coding	-1	c.*3156C>T
chr9	49021910	G	A	PASS	A	intergenic_region	MODIFIER	NOTCH1_3-LOC106559329_3	NOTCH1_3-LOC106559329_3	intergenic_region	NOTCH1_3-LOC106559329_3		-1	n.49021910G>A
chr9	49037791	G	T	PASS	T	intron_variant	MODIFIER	SEC16A_3	SEC16A_3	transcript	XM_038548752.1	protein_coding	3	c.3731+1514G>T
chr9	49037791	G	T	PASS	T	intron_variant	MODIFIER	SEC16A_3	SEC16A_3	transcript	XM_038548753.1	protein_coding	3	c.3731+1514G>T
chr9	49037791	G	T	PASS	T	intron_variant	MODIFIER	SEC16A_3	SEC16A_3	transcript	XM_038548754.1	protein_coding	3	c.3731+1514G>T
chr9	49037791	G	T	PASS	T	intron_variant	MODIFIER	SEC16A_3	SEC16A_3	transcript	XM_038548756.1	protein_coding	3	c.3731+1514G>T
chr9	49037791	G	T	PASS	T	intron_variant	MODIFIER	SEC16A_3	SEC16A_3	transcript	XM_038548755.1	protein_coding	3	c.3731+1514G>T
chr9	49037791	G	T	PASS	T	intron_variant	MODIFIER	SEC16A_3	SEC16A_3	transcript	XM_038548757.1	protein_coding	3	c.3728+1514G>T
chr9	49037791	G	T	PASS	T	intron_variant	MODIFIER	SEC16A_3	SEC16A_3	transcript	XM_038548758.1	protein_coding	3	c.3731+1514G>T
chr9	49037791	G	T	PASS	T	intron_variant	MODIFIER	SEC16A_3	SEC16A_3	transcript	XM_038548759.1	protein_coding	3	c.3728+1514G>T
chr9	49037791	G	T	PASS	T	intron_variant	MODIFIER	SEC16A_3	SEC16A_3	transcript	XM_038548760.1	protein_coding	4	c.3020+1514G>T
chr10	9317212	C	T	PASS	T	intron_variant	MODIFIER	GRIP1_3	GRIP1_3	transcript	XM_038549940.1	protein_coding	3	c.365-14265G>A
chr10	9317212	C	T	PASS	T	intron_variant	MODIFIER	GRIP1_3	GRIP1_3	transcript	XM_038549953.1	protein_coding	1	c.-32-14265G>A
chr10	9317212	C	T	PASS	T	intron_variant	MODIFIER	GRIP1_3	GRIP1_3	transcript	XM_038549950.1	protein_coding	2	c.-32-14265G>A
chr10	9317212	C	T	PASS	T	intron_variant	MODIFIER	GRIP1_3	GRIP1_3	transcript	XM_038549952.1	protein_coding	3	c.-33+9485G>A
chr10	9317212	C	T	PASS	T	intron_variant	MODIFIER	GRIP1_3	GRIP1_3	transcript	XM_038549947.1	protein_coding	4	c.365-14265G>A
chr10	9317212	C	T	PASS	T	intron_variant	MODIFIER	GRIP1_3	GRIP1_3	transcript	XM_038549941.1	protein_coding	4	c.365-14265G>A
chr10	9317212	C	T	PASS	T	intron_variant	MODIFIER	GRIP1_3	GRIP1_3	transcript	XM_038549942.1	protein_coding	4	c.365-14265G>A
chr10	9317212	C	T	PASS	T	intron_variant	MODIFIER	GRIP1_3	GRIP1_3	transcript	XM_038549944.1	protein_coding	4	c.365-14265G>A
chr10	9317212	C	T	PASS	T	intron_variant	MODIFIER	GRIP1_3	GRIP1_3	transcript	XM_038549951.1	protein_coding	3	c.-32-14265G>A
chr10	9317212	C	T	PASS	T	intron_variant	MODIFIER	GRIP1_3	GRIP1_3	transcript	XM_038549946.1	protein_coding	2	c.86-14265G>A
chr10	9317212	C	T	PASS	T	intron_variant	MODIFIER	GRIP1_3	GRIP1_3	transcript	XM_038549943.1	protein_coding	4	c.365-14265G>A
chr10	9317212	C	T	PASS	T	intron_variant	MODIFIER	GRIP1_3	GRIP1_3	transcript	XM_038549945.1	protein_coding	2	c.140-14265G>A
chr10	9317212	C	T	PASS	T	intron_variant	MODIFIER	GRIP1_3	GRIP1_3	transcript	XM_038549949.1	protein_coding	4	c.365-14265G>A
chr10	12223743	C	T	PASS	T	intergenic_region	MODIFIER	MYRFL_3-LOC100686334_3	MYRFL_3-LOC100686334_3	intergenic_region	MYRFL_3-LOC100686334_3		-1	n.12223743C>T
chr10	12223749	G	C	PASS	C	intergenic_region	MODIFIER	MYRFL_3-LOC100686334_3	MYRFL_3-LOC100686334_3	intergenic_region	MYRFL_3-LOC100686334_3		-1	n.12223749G>C
chr10	31981497	G	A	PASS	A	3_prime_UTR_variant	MODIFIER	SYN3_3	SYN3_3	transcript	XM_038550748.1	protein_coding	15	c.*1546G>A
chr10	31981497	G	A	PASS	A	downstream_gene_variant	MODIFIER	SYN3_3	SYN3_3	transcript	XM_038550747.1	protein_coding	-1	c.*1546G>A
chr10	31981497	G	A	PASS	A	downstream_gene_variant	MODIFIER	FBXO7_3	FBXO7_3	transcript	XM_038550750.1	protein_coding	-1	c.*4527C>T
chr10	31981497	G	A	PASS	A	downstream_gene_variant	MODIFIER	SYN3_3	SYN3_3	transcript	XM_038550749.1	protein_coding	-1	c.*1546G>A
chr10	31981497	G	A	PASS	A	downstream_gene_variant	MODIFIER	FBXO7_3	FBXO7_3	transcript	XM_038550751.1	protein_coding	-1	c.*4527C>T
chr10	32528712	T	A	PASS	A	intron_variant	MODIFIER	BTBD11_3	BTBD11_3	transcript	XM_038550769.1	protein_coding	1	c.1141+8464A>T
chr10	32528712	T	A	PASS	A	intron_variant	MODIFIER	BTBD11_3	BTBD11_3	transcript	XM_038550770.1	protein_coding	1	c.1141+8464A>T
chr10	32528712	T	A	PASS	A	intron_variant	MODIFIER	BTBD11_3	BTBD11_3	transcript	XM_038550771.1	protein_coding	1	c.1141+8464A>T
chr10	32531566	C	T	PASS	T	intron_variant	MODIFIER	BTBD11_3	BTBD11_3	transcript	XM_038550769.1	protein_coding	1	c.1141+5610G>A
chr10	32531566	C	T	PASS	T	intron_variant	MODIFIER	BTBD11_3	BTBD11_3	transcript	XM_038550770.1	protein_coding	1	c.1141+5610G>A
chr10	32531566	C	T	PASS	T	intron_variant	MODIFIER	BTBD11_3	BTBD11_3	transcript	XM_038550771.1	protein_coding	1	c.1141+5610G>A
chr10	32687102	A	C	PASS	C	intergenic_region	MODIFIER	BTBD11_3-CRY1_3	BTBD11_3-CRY1_3	intergenic_region	BTBD11_3-CRY1_3		-1	n.32687102A>C
chr10	32729704	ATC	A	PASS	A	intergenic_region	MODIFIER	BTBD11_3-CRY1_3	BTBD11_3-CRY1_3	intergenic_region	BTBD11_3-CRY1_3		-1	n.32729705_32729706delTC
chr10	32847788	G	T	PASS	T	missense_variant	MODERATE	MTERF2_3	MTERF2_3	transcript	XM_038550777.1	protein_coding	3	c.776G>T	p.Cys259Phe	−1.981 (neutral)	0.480 (No affected PROSITE and ELM Motifs found)	65% (deleterious)	Visual IGV inspection supports the existence of the variant
chr10	32847788	G	T	PASS	T	missense_variant	MODERATE	MTERF2_3	MTERF2_3	transcript	XM_038550778.1	protein_coding	2	c.776G>T	p.Cys259Phe	−1.981 (neutral)	0.480 (No affected PROSITE and ELM Motifs found)	65% (deleterious)	Visual IGV inspection supports the existence of the variant
chr10	32847788	G	T	PASS	T	missense_variant	MODERATE	MTERF2_3	MTERF2_3	transcript	XM_038550779.1	protein_coding	2	c.776G>T	p.Cys259Phe	−1.981 (neutral)	0.480 (No affected PROSITE and ELM Motifs found)	65% (deleterious)	Visual IGV inspection supports the existence of the variant
chr10	32847788	G	T	PASS	T	downstream_gene_variant	MODIFIER	TMEM263_3	TMEM263_3	transcript	XM_038550780.1	protein_coding	-1	c.*6941C>A
chr10	32847788	G	T	PASS	T	downstream_gene_variant	MODIFIER	CRY1_3	CRY1_3	transcript	XR_005365672.1	pseudogene	-1	n.*3616G>T
chr10	32847788	G	T	PASS	T	downstream_gene_variant	MODIFIER	CRY1_3	CRY1_3	transcript	XM_038550774.1	protein_coding	-1	c.*834G>T
chr10	32847788	G	T	PASS	T	downstream_gene_variant	MODIFIER	TMEM263_3	TMEM263_3	transcript	XM_038550782.1	protein_coding	-1	c.*6941C>A
chr10	32847788	G	T	PASS	T	intron_variant	MODIFIER	LOC119873643_3	LOC119873643_3	transcript	XR_005365673.1	pseudogene	2	n.1158-411C>A
chr10	32891116	GA	G	PASS	G	intergenic_region	MODIFIER	LOC119876747-LOC111097674_3	LOC119876747-LOC111097674_3	intergenic_region	LOC119876747-LOC111097674_3		-1	n.32891117delA
chr10	32911754	G	A	PASS	A	intergenic_region	MODIFIER	LOC119876747-LOC111097674_3	LOC119876747-LOC111097674_3	intergenic_region	LOC119876747-LOC111097674_3		-1	n.32911754G>A
chr10	32957667	G	C	PASS	C	intron_variant	MODIFIER	RIC8B_3	RIC8B_3	transcript	XM_038550783.1	protein_coding	8	c.1451+2604C>G
chr10	32957667	G	C	PASS	C	intron_variant	MODIFIER	RIC8B_3	RIC8B_3	transcript	XM_038550785.1	protein_coding	8	c.1451+2604C>G
chr10	32957667	G	C	PASS	C	intron_variant	MODIFIER	RIC8B_3	RIC8B_3	transcript	XR_005365682.1	pseudogene	8	n.1934+2604C>G
chr10	32957667	G	C	PASS	C	intron_variant	MODIFIER	RIC8B_3	RIC8B_3	transcript	XR_005365678.1	pseudogene	8	n.1935+2604C>G
chr10	32957667	G	C	PASS	C	intron_variant	MODIFIER	RIC8B_3	RIC8B_3	transcript	XR_005365680.1	pseudogene	8	n.1935+2604C>G
chr10	32957667	G	C	PASS	C	intron_variant	MODIFIER	RIC8B_3	RIC8B_3	transcript	XR_005365681.1	pseudogene	8	n.1935+2604C>G
chr10	32957667	G	C	PASS	C	intron_variant	MODIFIER	RIC8B_3	RIC8B_3	transcript	XR_005365679.1	pseudogene	8	n.1935+2604C>G
chr10	32957667	G	C	PASS	C	intron_variant	MODIFIER	RIC8B_3	RIC8B_3	transcript	XM_038550784.1	protein_coding	8	c.1451+2604C>G
chr10	34102200	C	T	PASS	T	intron_variant	MODIFIER	LOC111097680_3	LOC111097680_3	transcript	XR_005365192.1	pseudogene	1	n.160-235G>A
chr10	41820719	G	T	PASS	T	intergenic_region	MODIFIER	LOC111097702_3-IL1RL2_3	LOC111097702_3-IL1RL2_3	intergenic_region	LOC111097702_3-IL1RL2_3		-1	n.41820719G>T
chr10	68321729	C	T	PASS	T	upstream_gene_variant	MODIFIER	LOC106559424_3	LOC106559424_3	transcript	XR_005366199.1	pseudogene	-1	n.-3294G>A
chr10	68321729	C	T	PASS	T	upstream_gene_variant	MODIFIER	LOC106559424_3	LOC106559424_3	transcript	XR_005366198.1	pseudogene	-1	n.-3294G>A
chr10	68321729	C	T	PASS	T	intergenic_region	MODIFIER	LOC106559424_3-LOC100683563_3	LOC106559424_3-LOC100683563_3	intergenic_region	LOC106559424_3-LOC100683563_3		-1	n.68321729C>T
chr10	68969179	C	A	PASS	A	intron_variant	MODIFIER	ARHGAP25_3	ARHGAP25_3	transcript	XM_038551483.1	protein_coding	6	c.672-1440C>A
chr10	68969179	C	A	PASS	A	intron_variant	MODIFIER	ARHGAP25_3	ARHGAP25_3	transcript	XM_038551487.1	protein_coding	4	c.555-1440C>A
chr10	68969179	C	A	PASS	A	intron_variant	MODIFIER	ARHGAP25_3	ARHGAP25_3	transcript	XM_038551485.1	protein_coding	5	c.672-1440C>A
chr10	68969179	C	A	PASS	A	intron_variant	MODIFIER	ARHGAP25_3	ARHGAP25_3	transcript	XM_038551486.1	protein_coding	5	c.594-1440C>A
chr10	69397269	G	A	PASS	A	intron_variant	MODIFIER	GFPT1_3	GFPT1_3	transcript	XM_038551489.1	protein_coding	9	c.773-677C>T
chr10	69397269	G	A	PASS	A	intron_variant	MODIFIER	GFPT1_3	GFPT1_3	transcript	XM_038551492.1	protein_coding	8	c.719-677C>T
chr10	69397269	G	A	PASS	A	intron_variant	MODIFIER	GFPT1_3	GFPT1_3	transcript	XM_038551491.1	protein_coding	9	c.740-677C>T
chr10	69404623	G	A	PASS	A	intron_variant	MODIFIER	GFPT1_3	GFPT1_3	transcript	XM_038551489.1	protein_coding	4	c.382+896C>T
chr10	69404623	G	A	PASS	A	intron_variant	MODIFIER	GFPT1_3	GFPT1_3	transcript	XM_038551492.1	protein_coding	4	c.382+896C>T
chr10	69404623	G	A	PASS	A	intron_variant	MODIFIER	GFPT1_3	GFPT1_3	transcript	XM_038551491.1	protein_coding	4	c.349+896C>T
chr10	69436947	CTT	C	PASS	C	intron_variant	MODIFIER	LOC102156307_3	LOC102156307_3	transcript	XR_005366221.1	pseudogene	4	n.566-1974_566-1973delTT
chr10	69436947	CTT	C	PASS	C	intron_variant	MODIFIER	NFU1_3	NFU1_3	transcript	XM_038551494.1	protein_coding	7	c.715-234_715-233delAA
chr10	69436947	CTT	C	PASS	C	intron_variant	MODIFIER	LOC102156307_3	LOC102156307_3	transcript	XR_005366220.1	pseudogene	3	n.206-1974_206-1973delTT
chr10	69436947	CTT	C	PASS	C	intron_variant	MODIFIER	LOC102156307_3	LOC102156307_3	transcript	XR_005366218.1	pseudogene	3	n.264-1974_264-1973delTT
chr10	69436947	CTT	C	PASS	C	intron_variant	MODIFIER	LOC102156307_3	LOC102156307_3	transcript	XR_005366219.1	pseudogene	3	n.264-1974_264-1973delTT
chr10	69436947	CTT	C	PASS	C	intron_variant	MODIFIER	NFU1_3	NFU1_3	transcript	XM_038551493.1	protein_coding	7	c.646-234_646-233delAA
chr10	69436947	CTT	C	PASS	C	intron_variant	MODIFIER	NFU1_3	NFU1_3	transcript	XM_038551495.1	protein_coding	7	c.646-234_646-233delAA
chr10	69436947	CTT	C	PASS	C	intron_variant	MODIFIER	NFU1_3	NFU1_3	transcript	XM_038551496.1	protein_coding	6	c.298-234_298-233delAA
chr10	69495237	C	T	PASS	T	downstream_gene_variant	MODIFIER	AAK1_3	AAK1_3	transcript	XM_038551511.1	protein_coding	-1	c.*8556G>A
chr10	69495237	C	T	PASS	T	intron_variant	MODIFIER	AAK1_3	AAK1_3	transcript	XM_038551498.1	protein_coding	17	c.2339-171G>A
chr10	69495237	C	T	PASS	T	intron_variant	MODIFIER	AAK1_3	AAK1_3	transcript	XM_038551507.1	protein_coding	17	c.2339-171G>A
chr10	69495237	C	T	PASS	T	intron_variant	MODIFIER	AAK1_3	AAK1_3	transcript	XM_038551508.1	protein_coding	17	c.2339-171G>A
chr10	69495237	C	T	PASS	T	intron_variant	MODIFIER	AAK1_3	AAK1_3	transcript	XM_038551512.1	protein_coding	17	c.2339-10251G>A
chr10	69495237	C	T	PASS	T	intron_variant	MODIFIER	AAK1_3	AAK1_3	transcript	XR_005366225.1	pseudogene	17	n.2709-171G>A
chr10	69495237	C	T	PASS	T	intron_variant	MODIFIER	AAK1_3	AAK1_3	transcript	XR_005366226.1	pseudogene	17	n.2709-171G>A
chr10	69495237	C	T	PASS	T	intron_variant	MODIFIER	AAK1_3	AAK1_3	transcript	XR_005366227.1	pseudogene	17	n.2709-171G>A
chr10	69495237	C	T	PASS	T	intron_variant	MODIFIER	AAK1_3	AAK1_3	transcript	XM_038551501.1	protein_coding	17	c.2339-171G>A
chr10	69495237	C	T	PASS	T	intron_variant	MODIFIER	AAK1_3	AAK1_3	transcript	XM_038551504.1	protein_coding	17	c.2339-171G>A
chr10	69495237	C	T	PASS	T	intron_variant	MODIFIER	AAK1_3	AAK1_3	transcript	XR_005366224.1	pseudogene	17	n.2710-171G>A
chr10	69495237	C	T	PASS	T	intron_variant	MODIFIER	AAK1_3	AAK1_3	transcript	XM_038551500.1	protein_coding	17	c.2318-171G>A
chr10	69495237	C	T	PASS	T	intron_variant	MODIFIER	AAK1_3	AAK1_3	transcript	XM_038551499.1	protein_coding	17	c.2321-171G>A
chr10	69495237	C	T	PASS	T	intron_variant	MODIFIER	AAK1_3	AAK1_3	transcript	XM_038551503.1	protein_coding	17	c.2339-171G>A
chr10	69495237	C	T	PASS	T	intron_variant	MODIFIER	AAK1_3	AAK1_3	transcript	XM_038551502.1	protein_coding	17	c.2339-1278G>A
chr10	69495237	C	T	PASS	T	intron_variant	MODIFIER	AAK1_3	AAK1_3	transcript	XM_038551505.1	protein_coding	17	c.2339-1278G>A
chr10	69495237	C	T	PASS	T	intron_variant	MODIFIER	AAK1_3	AAK1_3	transcript	XM_038551509.1	protein_coding	17	c.2339-171G>A
chr10	69495237	C	T	PASS	T	intron_variant	MODIFIER	AAK1_3	AAK1_3	transcript	XM_038551510.1	protein_coding	17	c.2339-1278G>A
chr10	69542146	G	A	PASS	A	intron_variant	MODIFIER	AAK1_3	AAK1_3	transcript	XM_038551498.1	protein_coding	5	c.534+1335C>T
chr10	69542146	G	A	PASS	A	intron_variant	MODIFIER	AAK1_3	AAK1_3	transcript	XM_038551507.1	protein_coding	5	c.534+1335C>T
chr10	69542146	G	A	PASS	A	intron_variant	MODIFIER	AAK1_3	AAK1_3	transcript	XM_038551508.1	protein_coding	5	c.534+1335C>T
chr10	69542146	G	A	PASS	A	intron_variant	MODIFIER	AAK1_3	AAK1_3	transcript	XM_038551512.1	protein_coding	5	c.534+1335C>T
chr10	69542146	G	A	PASS	A	intron_variant	MODIFIER	AAK1_3	AAK1_3	transcript	XR_005366225.1	pseudogene	5	n.904+1335C>T
chr10	69542146	G	A	PASS	A	intron_variant	MODIFIER	AAK1_3	AAK1_3	transcript	XR_005366226.1	pseudogene	5	n.904+1335C>T
chr10	69542146	G	A	PASS	A	intron_variant	MODIFIER	AAK1_3	AAK1_3	transcript	XR_005366227.1	pseudogene	5	n.904+1335C>T
chr10	69542146	G	A	PASS	A	intron_variant	MODIFIER	AAK1_3	AAK1_3	transcript	XM_038551501.1	protein_coding	5	c.534+1335C>T
chr10	69542146	G	A	PASS	A	intron_variant	MODIFIER	AAK1_3	AAK1_3	transcript	XM_038551504.1	protein_coding	5	c.534+1335C>T
chr10	69542146	G	A	PASS	A	intron_variant	MODIFIER	AAK1_3	AAK1_3	transcript	XR_005366224.1	pseudogene	5	n.905+1335C>T
chr10	69542146	G	A	PASS	A	intron_variant	MODIFIER	AAK1_3	AAK1_3	transcript	XM_038551500.1	protein_coding	5	c.534+1335C>T
chr10	69542146	G	A	PASS	A	intron_variant	MODIFIER	AAK1_3	AAK1_3	transcript	XM_038551499.1	protein_coding	5	c.534+1335C>T
chr10	69542146	G	A	PASS	A	intron_variant	MODIFIER	AAK1_3	AAK1_3	transcript	XM_038551503.1	protein_coding	5	c.534+1335C>T
chr10	69542146	G	A	PASS	A	intron_variant	MODIFIER	AAK1_3	AAK1_3	transcript	XM_038551502.1	protein_coding	5	c.534+1335C>T
chr10	69542146	G	A	PASS	A	intron_variant	MODIFIER	AAK1_3	AAK1_3	transcript	XM_038551505.1	protein_coding	5	c.534+1335C>T
chr10	69542146	G	A	PASS	A	intron_variant	MODIFIER	AAK1_3	AAK1_3	transcript	XM_038551509.1	protein_coding	5	c.534+1335C>T
chr10	69542146	G	A	PASS	A	intron_variant	MODIFIER	AAK1_3	AAK1_3	transcript	XM_038551510.1	protein_coding	5	c.534+1335C>T
chr10	69542146	G	A	PASS	A	intron_variant	MODIFIER	AAK1_3	AAK1_3	transcript	XM_038551511.1	protein_coding	5	c.534+1335C>T
chr10	69561517	C	A	PASS	A	intron_variant	MODIFIER	AAK1_3	AAK1_3	transcript	XM_038551498.1	protein_coding	3	c.282+888G>T
chr10	69561517	C	A	PASS	A	intron_variant	MODIFIER	AAK1_3	AAK1_3	transcript	XM_038551507.1	protein_coding	3	c.282+888G>T
chr10	69561517	C	A	PASS	A	intron_variant	MODIFIER	AAK1_3	AAK1_3	transcript	XM_038551508.1	protein_coding	3	c.282+888G>T
chr10	69561517	C	A	PASS	A	intron_variant	MODIFIER	AAK1_3	AAK1_3	transcript	XM_038551512.1	protein_coding	3	c.282+888G>T
chr10	69561517	C	A	PASS	A	intron_variant	MODIFIER	AAK1_3	AAK1_3	transcript	XR_005366225.1	pseudogene	3	n.652+888G>T
chr10	69561517	C	A	PASS	A	intron_variant	MODIFIER	AAK1_3	AAK1_3	transcript	XR_005366226.1	pseudogene	3	n.652+888G>T
chr10	69561517	C	A	PASS	A	intron_variant	MODIFIER	AAK1_3	AAK1_3	transcript	XR_005366227.1	pseudogene	3	n.652+888G>T
chr10	69561517	C	A	PASS	A	intron_variant	MODIFIER	AAK1_3	AAK1_3	transcript	XM_038551501.1	protein_coding	3	c.282+888G>T
chr10	69561517	C	A	PASS	A	intron_variant	MODIFIER	AAK1_3	AAK1_3	transcript	XM_038551504.1	protein_coding	3	c.282+888G>T
chr10	69561517	C	A	PASS	A	intron_variant	MODIFIER	AAK1_3	AAK1_3	transcript	XR_005366224.1	pseudogene	3	n.653+888G>T
chr10	69561517	C	A	PASS	A	intron_variant	MODIFIER	AAK1_3	AAK1_3	transcript	XM_038551500.1	protein_coding	3	c.282+888G>T
chr10	69561517	C	A	PASS	A	intron_variant	MODIFIER	AAK1_3	AAK1_3	transcript	XM_038551499.1	protein_coding	3	c.282+888G>T
chr10	69561517	C	A	PASS	A	intron_variant	MODIFIER	AAK1_3	AAK1_3	transcript	XM_038551503.1	protein_coding	3	c.282+888G>T
chr10	69561517	C	A	PASS	A	intron_variant	MODIFIER	AAK1_3	AAK1_3	transcript	XM_038551502.1	protein_coding	3	c.282+888G>T
chr10	69561517	C	A	PASS	A	intron_variant	MODIFIER	AAK1_3	AAK1_3	transcript	XM_038551505.1	protein_coding	3	c.282+888G>T
chr10	69561517	C	A	PASS	A	intron_variant	MODIFIER	AAK1_3	AAK1_3	transcript	XM_038551509.1	protein_coding	3	c.282+888G>T
chr10	69561517	C	A	PASS	A	intron_variant	MODIFIER	AAK1_3	AAK1_3	transcript	XM_038551510.1	protein_coding	3	c.282+888G>T
chr10	69561517	C	A	PASS	A	intron_variant	MODIFIER	AAK1_3	AAK1_3	transcript	XM_038551511.1	protein_coding	3	c.282+888G>T
chr10	69599018	G	T	PASS	T	intron_variant	MODIFIER	AAK1_3	AAK1_3	transcript	XM_038551498.1	protein_coding	2	c.164-36495C>A
chr10	69599018	G	T	PASS	T	intron_variant	MODIFIER	AAK1_3	AAK1_3	transcript	XM_038551507.1	protein_coding	2	c.164-36495C>A
chr10	69599018	G	T	PASS	T	intron_variant	MODIFIER	AAK1_3	AAK1_3	transcript	XM_038551508.1	protein_coding	2	c.164-36495C>A
chr10	69599018	G	T	PASS	T	intron_variant	MODIFIER	AAK1_3	AAK1_3	transcript	XM_038551512.1	protein_coding	2	c.164-36495C>A
chr10	69599018	G	T	PASS	T	intron_variant	MODIFIER	AAK1_3	AAK1_3	transcript	XR_005366225.1	pseudogene	2	n.534-36495C>A
chr10	69599018	G	T	PASS	T	intron_variant	MODIFIER	AAK1_3	AAK1_3	transcript	XR_005366226.1	pseudogene	2	n.534-36495C>A
chr10	69599018	G	T	PASS	T	intron_variant	MODIFIER	AAK1_3	AAK1_3	transcript	XR_005366227.1	pseudogene	2	n.534-36495C>A
chr10	69599018	G	T	PASS	T	intron_variant	MODIFIER	AAK1_3	AAK1_3	transcript	XM_038551501.1	protein_coding	2	c.164-36495C>A
chr10	69599018	G	T	PASS	T	intron_variant	MODIFIER	AAK1_3	AAK1_3	transcript	XM_038551504.1	protein_coding	2	c.164-36495C>A
chr10	69599018	G	T	PASS	T	intron_variant	MODIFIER	AAK1_3	AAK1_3	transcript	XR_005366224.1	pseudogene	2	n.535-36495C>A
chr10	69599018	G	T	PASS	T	intron_variant	MODIFIER	AAK1_3	AAK1_3	transcript	XM_038551500.1	protein_coding	2	c.164-36495C>A
chr10	69599018	G	T	PASS	T	intron_variant	MODIFIER	AAK1_3	AAK1_3	transcript	XM_038551499.1	protein_coding	2	c.164-36495C>A
chr10	69599018	G	T	PASS	T	intron_variant	MODIFIER	AAK1_3	AAK1_3	transcript	XM_038551503.1	protein_coding	2	c.164-36495C>A
chr10	69599018	G	T	PASS	T	intron_variant	MODIFIER	AAK1_3	AAK1_3	transcript	XM_038551502.1	protein_coding	2	c.164-36495C>A
chr10	69599018	G	T	PASS	T	intron_variant	MODIFIER	AAK1_3	AAK1_3	transcript	XM_038551505.1	protein_coding	2	c.164-36495C>A
chr10	69599018	G	T	PASS	T	intron_variant	MODIFIER	AAK1_3	AAK1_3	transcript	XM_038551509.1	protein_coding	2	c.164-36495C>A
chr10	69599018	G	T	PASS	T	intron_variant	MODIFIER	AAK1_3	AAK1_3	transcript	XM_038551510.1	protein_coding	2	c.164-36495C>A
chr10	69599018	G	T	PASS	T	intron_variant	MODIFIER	AAK1_3	AAK1_3	transcript	XM_038551511.1	protein_coding	2	c.164-36495C>A
chr10	69703671	G	T	PASS	T	intergenic_region	MODIFIER	LOC111097811_3-LOC119873710_3	LOC111097811_3-LOC119873710_3	intergenic_region	LOC111097811_3-LOC119873710_3		-1	n.69703671G>T
chr10	69985188	C	T	PASS	T	upstream_gene_variant	MODIFIER	LOC106559441_3	LOC106559441_3	transcript	XM_038551518.1	protein_coding	-1	c.-1804G>A
chr10	69985188	C	T	PASS	T	upstream_gene_variant	MODIFIER	PCBP1_3	PCBP1_3	transcript	XM_038549549.1	protein_coding	-1	c.-2378C>T
chr10	69985188	C	T	PASS	T	upstream_gene_variant	MODIFIER	LOC111097866_3	LOC111097866_3	transcript	XR_005365268.1	pseudogene	-1	n.-4548C>T
chr10	69985188	C	T	PASS	T	upstream_gene_variant	MODIFIER	LOC106559441_3	LOC106559441_3	transcript	XR_005366239.1	pseudogene	-1	n.-583G>A
chr10	69985188	C	T	PASS	T	upstream_gene_variant	MODIFIER	LOC106559441_3	LOC106559441_3	transcript	XR_005366255.1	pseudogene	-1	n.-583G>A
chr10	69985188	C	T	PASS	T	upstream_gene_variant	MODIFIER	LOC106559441_3	LOC106559441_3	transcript	XR_005366243.1	pseudogene	-1	n.-585G>A
chr10	69985188	C	T	PASS	T	upstream_gene_variant	MODIFIER	LOC106559441_3	LOC106559441_3	transcript	XR_005366244.1	pseudogene	-1	n.-585G>A
chr10	69985188	C	T	PASS	T	upstream_gene_variant	MODIFIER	LOC106559441_3	LOC106559441_3	transcript	XR_005366263.1	pseudogene	-1	n.-585G>A
chr10	69985188	C	T	PASS	T	upstream_gene_variant	MODIFIER	LOC106559441_3	LOC106559441_3	transcript	XR_005366283.1	pseudogene	-1	n.-566G>A
chr10	69985188	C	T	PASS	T	upstream_gene_variant	MODIFIER	LOC106559441_3	LOC106559441_3	transcript	XR_005366285.1	pseudogene	-1	n.-566G>A
chr10	69985188	C	T	PASS	T	upstream_gene_variant	MODIFIER	LOC106559441_3	LOC106559441_3	transcript	XR_005366277.1	pseudogene	-1	n.-564G>A
chr10	69985188	C	T	PASS	T	upstream_gene_variant	MODIFIER	LOC106559441_3	LOC106559441_3	transcript	XR_005366278.1	pseudogene	-1	n.-564G>A
chr10	69985188	C	T	PASS	T	upstream_gene_variant	MODIFIER	LOC106559441_3	LOC106559441_3	transcript	XR_005366284.1	pseudogene	-1	n.-566G>A
chr10	69985188	C	T	PASS	T	upstream_gene_variant	MODIFIER	LOC106559441_3	LOC106559441_3	transcript	XR_005366242.1	pseudogene	-1	n.-585G>A
chr10	69985188	C	T	PASS	T	upstream_gene_variant	MODIFIER	LOC106559441_3	LOC106559441_3	transcript	XR_005366262.1	pseudogene	-1	n.-585G>A
chr10	69985188	C	T	PASS	T	upstream_gene_variant	MODIFIER	LOC106559441_3	LOC106559441_3	transcript	XR_005366276.1	pseudogene	-1	n.-564G>A
chr10	69985188	C	T	PASS	T	upstream_gene_variant	MODIFIER	LOC106559441_3	LOC106559441_3	transcript	XR_005366241.1	pseudogene	-1	n.-585G>A
chr10	69985188	C	T	PASS	T	upstream_gene_variant	MODIFIER	LOC106559441_3	LOC106559441_3	transcript	XR_005366259.1	pseudogene	-1	n.-585G>A
chr10	69985188	C	T	PASS	T	upstream_gene_variant	MODIFIER	LOC106559441_3	LOC106559441_3	transcript	XR_005366282.1	pseudogene	-1	n.-566G>A
chr10	69985188	C	T	PASS	T	upstream_gene_variant	MODIFIER	LOC106559441_3	LOC106559441_3	transcript	XR_005366273.1	pseudogene	-1	n.-564G>A
chr10	69985188	C	T	PASS	T	upstream_gene_variant	MODIFIER	LOC106559441_3	LOC106559441_3	transcript	XR_005366245.1	pseudogene	-1	n.-585G>A
chr10	69985188	C	T	PASS	T	upstream_gene_variant	MODIFIER	LOC106559441_3	LOC106559441_3	transcript	XR_005366265.1	pseudogene	-1	n.-585G>A
chr10	69985188	C	T	PASS	T	upstream_gene_variant	MODIFIER	LOC106559441_3	LOC106559441_3	transcript	XR_005366240.1	pseudogene	-1	n.-585G>A
chr10	69985188	C	T	PASS	T	upstream_gene_variant	MODIFIER	LOC106559441_3	LOC106559441_3	transcript	XR_005366280.1	pseudogene	-1	n.-566G>A
chr10	69985188	C	T	PASS	T	upstream_gene_variant	MODIFIER	LOC106559441_3	LOC106559441_3	transcript	XR_005366274.1	pseudogene	-1	n.-564G>A
chr10	69985188	C	T	PASS	T	upstream_gene_variant	MODIFIER	LOC106559441_3	LOC106559441_3	transcript	XR_005366261.1	pseudogene	-1	n.-585G>A
chr10	69985188	C	T	PASS	T	upstream_gene_variant	MODIFIER	LOC106559441_3	LOC106559441_3	transcript	XR_005366251.1	pseudogene	-1	n.-588G>A
chr10	69985188	C	T	PASS	T	upstream_gene_variant	MODIFIER	LOC106559441_3	LOC106559441_3	transcript	XR_005366238.1	pseudogene	-1	n.-585G>A
chr10	69985188	C	T	PASS	T	upstream_gene_variant	MODIFIER	LOC106559441_3	LOC106559441_3	transcript	XR_005366256.1	pseudogene	-1	n.-585G>A
chr10	69985188	C	T	PASS	T	upstream_gene_variant	MODIFIER	LOC106559441_3	LOC106559441_3	transcript	XR_005366257.1	pseudogene	-1	n.-584G>A
chr10	69985188	C	T	PASS	T	upstream_gene_variant	MODIFIER	LOC106559441_3	LOC106559441_3	transcript	XR_005366253.1	pseudogene	-1	n.-580G>A
chr10	69985188	C	T	PASS	T	upstream_gene_variant	MODIFIER	LOC106559441_3	LOC106559441_3	transcript	XR_005366252.1	pseudogene	-1	n.-578G>A
chr10	69985188	C	T	PASS	T	upstream_gene_variant	MODIFIER	LOC106559441_3	LOC106559441_3	transcript	XR_005366254.1	pseudogene	-1	n.-577G>A
chr10	69985188	C	T	PASS	T	upstream_gene_variant	MODIFIER	LOC106559441_3	LOC106559441_3	transcript	XR_005366266.1	pseudogene	-1	n.-577G>A
chr10	69985188	C	T	PASS	T	upstream_gene_variant	MODIFIER	LOC106559441_3	LOC106559441_3	transcript	XR_005366249.1	pseudogene	-1	n.-576G>A
chr10	69985188	C	T	PASS	T	upstream_gene_variant	MODIFIER	LOC106559441_3	LOC106559441_3	transcript	XR_005366268.1	pseudogene	-1	n.-574G>A
chr10	69985188	C	T	PASS	T	upstream_gene_variant	MODIFIER	LOC106559441_3	LOC106559441_3	transcript	XR_005366269.1	pseudogene	-1	n.-569G>A
chr10	69985188	C	T	PASS	T	upstream_gene_variant	MODIFIER	LOC106559441_3	LOC106559441_3	transcript	XR_005366267.1	pseudogene	-1	n.-568G>A
chr10	69985188	C	T	PASS	T	upstream_gene_variant	MODIFIER	LOC106559441_3	LOC106559441_3	transcript	XR_005366272.1	pseudogene	-1	n.-566G>A
chr10	69985188	C	T	PASS	T	upstream_gene_variant	MODIFIER	LOC106559441_3	LOC106559441_3	transcript	XR_005366271.1	pseudogene	-1	n.-565G>A
chr10	69985188	C	T	PASS	T	upstream_gene_variant	MODIFIER	LOC106559441_3	LOC106559441_3	transcript	XR_005366270.1	pseudogene	-1	n.-564G>A
chr10	69985188	C	T	PASS	T	upstream_gene_variant	MODIFIER	LOC106559441_3	LOC106559441_3	transcript	XR_005366281.1	pseudogene	-1	n.-566G>A
chr10	69985188	C	T	PASS	T	upstream_gene_variant	MODIFIER	LOC106559441_3	LOC106559441_3	transcript	XR_005366275.1	pseudogene	-1	n.-564G>A
chr10	69985188	C	T	PASS	T	upstream_gene_variant	MODIFIER	LOC106559441_3	LOC106559441_3	transcript	XR_005366260.1	pseudogene	-1	n.-585G>A
chr10	69985188	C	T	PASS	T	upstream_gene_variant	MODIFIER	LOC106559441_3	LOC106559441_3	transcript	XR_005366258.1	pseudogene	-1	n.-587G>A
chr10	69985188	C	T	PASS	T	upstream_gene_variant	MODIFIER	LOC106559441_3	LOC106559441_3	transcript	XR_005366248.1	pseudogene	-1	n.-586G>A
chr10	69985188	C	T	PASS	T	upstream_gene_variant	MODIFIER	LOC106559441_3	LOC106559441_3	transcript	XR_005366264.1	pseudogene	-1	n.-587G>A
chr10	69985188	C	T	PASS	T	upstream_gene_variant	MODIFIER	LOC106559441_3	LOC106559441_3	transcript	XR_005366250.1	pseudogene	-1	n.-586G>A
chr10	69985188	C	T	PASS	T	upstream_gene_variant	MODIFIER	LOC106559441_3	LOC106559441_3	transcript	XR_005366286.1	pseudogene	-1	n.-568G>A
chr10	69985188	C	T	PASS	T	intron_variant	MODIFIER	LOC106559441_3	LOC106559441_3	transcript	XR_005366247.1	pseudogene	1	n.139+87G>A
chr10	69985188	C	T	PASS	T	intron_variant	MODIFIER	LOC106559441_3	LOC106559441_3	transcript	XR_005366246.1	pseudogene	1	n.35+367G>A
chr10	69985188	C	T	PASS	T	intron_variant	MODIFIER	LOC106559441_3	LOC106559441_3	transcript	XR_005366279.1	pseudogene	1	n.171+367G>A
chr10	70161176	G	GA	PASS	GA	intergenic_region	MODIFIER	LOC119873787_3-LOC100685194_3	LOC119873787_3-LOC100685194_3	intergenic_region	LOC119873787_3-LOC100685194_3		-1	n.70161176_70161177insA
chr10	70212892	G	T	PASS	T	downstream_gene_variant	MODIFIER	TGFA_3	TGFA_3	transcript	XM_038551548.1	protein_coding	-1	c.*2174C>A
chr10	70212892	G	T	PASS	T	intergenic_region	MODIFIER	LOC100685194_3-TGFA_3	LOC100685194_3-TGFA_3	intergenic_region	LOC100685194_3-TGFA_3		-1	n.70212892G>T
chr10	70434946	T	G	PASS	G	intergenic_region	MODIFIER	ADD2_3-CLEC4F_3	ADD2_3-CLEC4F_3	intergenic_region	ADD2_3-CLEC4F_3		-1	n.70434946T>G
chr10	70499780	G	A	PASS	A	intergenic_region	MODIFIER	CD207_3-VAX2_2	CD207_3-VAX2_2	intergenic_region	CD207_3-VAX2_2		-1	n.70499780G>A
chr11	929924	TTTTTTTTTTGTTTTG	T	PASS	T	intron_variant	MODIFIER	LOC481472_3	LOC481472_3	transcript	XM_038551675.1	protein_coding	2	c.1251-101956_1251-101942delCAAAACAAAAAAAAA
chr11	10099568	T	G	PASS	G	intergenic_region	MODIFIER	LOC100686979_3-LOC100686900_3	LOC100686979_3-LOC100686900_3	intergenic_region	LOC100686979_3-LOC100686900_3		-1	n.10099568T>G
chr11	10099570	G	GT	PASS	GT	intergenic_region	MODIFIER	LOC100686979_3-LOC100686900_3	LOC100686979_3-LOC100686900_3	intergenic_region	LOC100686979_3-LOC100686900_3		-1	n.10099570_10099571insT
chr11	10099577	C	G	PASS	G	intergenic_region	MODIFIER	LOC100686979_3-LOC100686900_3	LOC100686979_3-LOC100686900_3	intergenic_region	LOC100686979_3-LOC100686900_3		-1	n.10099577C>G
chr11	10099605	G	T	PASS	T	intergenic_region	MODIFIER	LOC100686979_3-LOC100686900_3	LOC100686979_3-LOC100686900_3	intergenic_region	LOC100686979_3-LOC100686900_3		-1	n.10099605G>T
chr11	19601615	T	C	PASS	C	intron_variant	MODIFIER	CDC42SE2_3	CDC42SE2_3	transcript	XM_038552091.1	protein_coding	1	c.-460+7511T>C
chr11	19601615	T	C	PASS	C	intron_variant	MODIFIER	CDC42SE2_3	CDC42SE2_3	transcript	XM_038552092.1	protein_coding	1	c.-460+7511T>C
chr11	19601615	T	C	PASS	C	intron_variant	MODIFIER	CDC42SE2_3	CDC42SE2_3	transcript	XM_038552094.1	protein_coding	1	c.-607+7511T>C
chr11	19601615	T	C	PASS	C	intron_variant	MODIFIER	CDC42SE2_3	CDC42SE2_3	transcript	XM_038552095.1	protein_coding	1	c.-375+7511T>C
chr11	19601615	T	C	PASS	C	intron_variant	MODIFIER	CDC42SE2_3	CDC42SE2_3	transcript	XM_038552096.1	protein_coding	1	c.-288+7511T>C
chr11	19601615	T	C	PASS	C	intron_variant	MODIFIER	CDC42SE2_3	CDC42SE2_3	transcript	XM_038552093.1	protein_coding	1	c.-460+7149T>C
chr11	19758581	C	T	PASS	T	intron_variant	MODIFIER	RAPGEF6_3	RAPGEF6_3	transcript	XM_038552078.1	protein_coding	20	c.3076+294G>A
chr11	19758581	C	T	PASS	T	intron_variant	MODIFIER	RAPGEF6_3	RAPGEF6_3	transcript	XM_038552075.1	protein_coding	15	c.2635+294G>A
chr11	19758581	C	T	PASS	T	intron_variant	MODIFIER	RAPGEF6_3	RAPGEF6_3	transcript	XM_038552072.1	protein_coding	17	c.2827+294G>A
chr11	19758581	C	T	PASS	T	intron_variant	MODIFIER	RAPGEF6_3	RAPGEF6_3	transcript	XM_038552073.1	protein_coding	17	c.2827+294G>A
chr11	19758581	C	T	PASS	T	intron_variant	MODIFIER	RAPGEF6_3	RAPGEF6_3	transcript	XM_038552074.1	protein_coding	16	c.2683+294G>A
chr11	19758581	C	T	PASS	T	intron_variant	MODIFIER	RAPGEF6_3	RAPGEF6_3	transcript	XM_038552076.1	protein_coding	17	c.2827+294G>A
chr11	19758581	C	T	PASS	T	intron_variant	MODIFIER	RAPGEF6_3	RAPGEF6_3	transcript	XM_038552079.1	protein_coding	20	c.3076+294G>A
chr11	19758581	C	T	PASS	T	intron_variant	MODIFIER	RAPGEF6_3	RAPGEF6_3	transcript	XM_038552080.1	protein_coding	20	c.3076+294G>A
chr11	19758581	C	T	PASS	T	intron_variant	MODIFIER	RAPGEF6_3	RAPGEF6_3	transcript	XM_038552077.1	protein_coding	17	c.2827+294G>A
chr11	19758581	C	T	PASS	T	intron_variant	MODIFIER	RAPGEF6_3	RAPGEF6_3	transcript	XM_038552081.1	protein_coding	20	c.3076+294G>A
chr11	19763997	C	T	PASS	T	intron_variant	MODIFIER	RAPGEF6_3	RAPGEF6_3	transcript	XM_038552078.1	protein_coding	19	c.2864+3168G>A
chr11	19763997	C	T	PASS	T	intron_variant	MODIFIER	RAPGEF6_3	RAPGEF6_3	transcript	XM_038552075.1	protein_coding	14	c.2423+3168G>A
chr11	19763997	C	T	PASS	T	intron_variant	MODIFIER	RAPGEF6_3	RAPGEF6_3	transcript	XM_038552072.1	protein_coding	16	c.2615+3168G>A
chr11	19763997	C	T	PASS	T	intron_variant	MODIFIER	RAPGEF6_3	RAPGEF6_3	transcript	XM_038552073.1	protein_coding	16	c.2615+3168G>A
chr11	19763997	C	T	PASS	T	intron_variant	MODIFIER	RAPGEF6_3	RAPGEF6_3	transcript	XM_038552074.1	protein_coding	15	c.2471+3168G>A
chr11	19763997	C	T	PASS	T	intron_variant	MODIFIER	RAPGEF6_3	RAPGEF6_3	transcript	XM_038552076.1	protein_coding	16	c.2615+3168G>A
chr11	19763997	C	T	PASS	T	intron_variant	MODIFIER	RAPGEF6_3	RAPGEF6_3	transcript	XM_038552079.1	protein_coding	19	c.2864+3168G>A
chr11	19763997	C	T	PASS	T	intron_variant	MODIFIER	RAPGEF6_3	RAPGEF6_3	transcript	XM_038552080.1	protein_coding	19	c.2864+3168G>A
chr11	19763997	C	T	PASS	T	intron_variant	MODIFIER	RAPGEF6_3	RAPGEF6_3	transcript	XM_038552077.1	protein_coding	16	c.2615+3168G>A
chr11	19763997	C	T	PASS	T	intron_variant	MODIFIER	RAPGEF6_3	RAPGEF6_3	transcript	XM_038552081.1	protein_coding	19	c.2864+3168G>A
chr11	19861820	C	T	PASS	T	intron_variant	MODIFIER	RAPGEF6_3	RAPGEF6_3	transcript	XM_038552078.1	protein_coding	5	c.351+4439G>A
chr11	19861820	C	T	PASS	T	intron_variant	MODIFIER	RAPGEF6_3	RAPGEF6_3	transcript	XM_038552072.1	protein_coding	2	c.102+4439G>A
chr11	19861820	C	T	PASS	T	intron_variant	MODIFIER	RAPGEF6_3	RAPGEF6_3	transcript	XM_038552073.1	protein_coding	2	c.102+4439G>A
chr11	19861820	C	T	PASS	T	intron_variant	MODIFIER	RAPGEF6_3	RAPGEF6_3	transcript	XM_038552074.1	protein_coding	2	c.102+4439G>A
chr11	19861820	C	T	PASS	T	intron_variant	MODIFIER	RAPGEF6_3	RAPGEF6_3	transcript	XM_038552076.1	protein_coding	2	c.102+4439G>A
chr11	19861820	C	T	PASS	T	intron_variant	MODIFIER	RAPGEF6_3	RAPGEF6_3	transcript	XM_038552079.1	protein_coding	5	c.351+4439G>A
chr11	19861820	C	T	PASS	T	intron_variant	MODIFIER	RAPGEF6_3	RAPGEF6_3	transcript	XM_038552080.1	protein_coding	5	c.351+4439G>A
chr11	19861820	C	T	PASS	T	intron_variant	MODIFIER	RAPGEF6_3	RAPGEF6_3	transcript	XM_038552077.1	protein_coding	2	c.102+4439G>A
chr11	19861820	C	T	PASS	T	intron_variant	MODIFIER	RAPGEF6_3	RAPGEF6_3	transcript	XM_038552081.1	protein_coding	5	c.351+4439G>A
chr11	20019384	AAT	A	PASS	A	intron_variant	MODIFIER	FNIP1_3	FNIP1_3	transcript	XM_038552082.1	protein_coding	8	c.779-2249_779-2248delAT
chr11	20019384	AAT	A	PASS	A	intron_variant	MODIFIER	LOC119873883_3	LOC119873883_3	transcript	XR_005366657.1	pseudogene	1	n.617-5551_617-5550delAT
chr11	20019384	AAT	A	PASS	A	intron_variant	MODIFIER	FNIP1_3	FNIP1_3	transcript	XM_038552083.1	protein_coding	8	c.779-2249_779-2248delAT
chr11	20019384	AAT	A	PASS	A	intron_variant	MODIFIER	FNIP1_3	FNIP1_3	transcript	XM_038552084.1	protein_coding	8	c.704-2249_704-2248delAT
chr11	20019384	AAT	A	PASS	A	intron_variant	MODIFIER	FNIP1_3	FNIP1_3	transcript	XM_038552086.1	protein_coding	8	c.470-2249_470-2248delAT
chr11	20019384	AAT	A	PASS	A	intron_variant	MODIFIER	FNIP1_3	FNIP1_3	transcript	XM_038552088.1	protein_coding	7	c.470-2249_470-2248delAT
chr11	20019384	AAT	A	PASS	A	intron_variant	MODIFIER	FNIP1_3	FNIP1_3	transcript	XM_038552085.1	protein_coding	7	c.695-2249_695-2248delAT
chr11	20019384	AAT	A	PASS	A	intron_variant	MODIFIER	FNIP1_3	FNIP1_3	transcript	XM_038552089.1	protein_coding	8	c.779-2249_779-2248delAT
chr11	20019384	AAT	A	PASS	A	intron_variant	MODIFIER	LOC119873883_3	LOC119873883_3	transcript	XR_005366656.1	pseudogene	1	n.617-5551_617-5550delAT
chr11	20022973	C	A	PASS	A	intron_variant	MODIFIER	FNIP1_3	FNIP1_3	transcript	XM_038552082.1	protein_coding	7	c.706+111G>T
chr11	20022973	C	A	PASS	A	intron_variant	MODIFIER	LOC119873883_3	LOC119873883_3	transcript	XR_005366657.1	pseudogene	1	n.617-1963C>A
chr11	20022973	C	A	PASS	A	intron_variant	MODIFIER	FNIP1_3	FNIP1_3	transcript	XM_038552083.1	protein_coding	7	c.706+111G>T
chr11	20022973	C	A	PASS	A	intron_variant	MODIFIER	FNIP1_3	FNIP1_3	transcript	XM_038552084.1	protein_coding	7	c.631+111G>T
chr11	20022973	C	A	PASS	A	intron_variant	MODIFIER	FNIP1_3	FNIP1_3	transcript	XM_038552086.1	protein_coding	7	c.397+111G>T
chr11	20022973	C	A	PASS	A	intron_variant	MODIFIER	FNIP1_3	FNIP1_3	transcript	XM_038552088.1	protein_coding	6	c.397+111G>T
chr11	20022973	C	A	PASS	A	intron_variant	MODIFIER	FNIP1_3	FNIP1_3	transcript	XM_038552085.1	protein_coding	6	c.623-1039G>T
chr11	20022973	C	A	PASS	A	intron_variant	MODIFIER	FNIP1_3	FNIP1_3	transcript	XM_038552089.1	protein_coding	7	c.706+111G>T
chr11	20022973	C	A	PASS	A	intron_variant	MODIFIER	LOC119873883_3	LOC119873883_3	transcript	XR_005366656.1	pseudogene	1	n.617-1963C>A
chr11	20047773	G	T	PASS	T	intron_variant	MODIFIER	FNIP1_3	FNIP1_3	transcript	XM_038552082.1	protein_coding	2	c.219+8268C>A
chr11	20047773	G	T	PASS	T	intron_variant	MODIFIER	FNIP1_3	FNIP1_3	transcript	XM_038552083.1	protein_coding	2	c.219+8268C>A
chr11	20047773	G	T	PASS	T	intron_variant	MODIFIER	FNIP1_3	FNIP1_3	transcript	XM_038552084.1	protein_coding	2	c.144+8268C>A
chr11	20047773	G	T	PASS	T	intron_variant	MODIFIER	FNIP1_3	FNIP1_3	transcript	XM_038552086.1	protein_coding	2	c.-91+8268C>A
chr11	20047773	G	T	PASS	T	intron_variant	MODIFIER	FNIP1_3	FNIP1_3	transcript	XM_038552088.1	protein_coding	1	c.-90-9482C>A
chr11	20047773	G	T	PASS	T	intron_variant	MODIFIER	FNIP1_3	FNIP1_3	transcript	XM_038552085.1	protein_coding	2	c.219+8268C>A
chr11	20047773	G	T	PASS	T	intron_variant	MODIFIER	FNIP1_3	FNIP1_3	transcript	XM_038552089.1	protein_coding	2	c.219+8268C>A
chr11	20219173	C	G	PASS	G	upstream_gene_variant	MODIFIER	MEIKIN_3	MEIKIN_3	transcript	XM_038552098.1	protein_coding	-1	c.-5087G>C
chr11	20219173	C	G	PASS	G	upstream_gene_variant	MODIFIER	MEIKIN_3	MEIKIN_3	transcript	XR_005366658.1	pseudogene	-1	n.-4831G>C
chr11	20219173	C	G	PASS	G	upstream_gene_variant	MODIFIER	MEIKIN_3	MEIKIN_3	transcript	XM_038552099.1	protein_coding	-1	c.-3925G>C
chr11	20219173	C	G	PASS	G	upstream_gene_variant	MODIFIER	MEIKIN_3	MEIKIN_3	transcript	XR_005366659.1	pseudogene	-1	n.-4830G>C
chr11	20219173	C	G	PASS	G	upstream_gene_variant	MODIFIER	MEIKIN_3	MEIKIN_3	transcript	XR_005366661.1	pseudogene	-1	n.-4830G>C
chr11	20219173	C	G	PASS	G	upstream_gene_variant	MODIFIER	MEIKIN_3	MEIKIN_3	transcript	XR_005366660.1	pseudogene	-1	n.-4830G>C
chr11	20219173	C	G	PASS	G	downstream_gene_variant	MODIFIER	ACSL6_3	ACSL6_3	transcript	XM_038552100.1	protein_coding	-1	c.*2262G>C
chr11	20219173	C	G	PASS	G	downstream_gene_variant	MODIFIER	ACSL6_3	ACSL6_3	transcript	XM_038552105.1	protein_coding	-1	c.*2262G>C
chr11	20219173	C	G	PASS	G	downstream_gene_variant	MODIFIER	ACSL6_3	ACSL6_3	transcript	XM_038552101.1	protein_coding	-1	c.*2262G>C
chr11	20219173	C	G	PASS	G	downstream_gene_variant	MODIFIER	ACSL6_3	ACSL6_3	transcript	XM_038552103.1	protein_coding	-1	c.*2262G>C
chr11	20219173	C	G	PASS	G	downstream_gene_variant	MODIFIER	ACSL6_3	ACSL6_3	transcript	XM_038552104.1	protein_coding	-1	c.*2262G>C
chr11	20219173	C	G	PASS	G	downstream_gene_variant	MODIFIER	ACSL6_3	ACSL6_3	transcript	XM_038552106.1	protein_coding	-1	c.*2262G>C
chr11	20219173	C	G	PASS	G	intergenic_region	MODIFIER	MEIKIN_3-ACSL6_3	MEIKIN_3-ACSL6_3	intergenic_region	MEIKIN_3-ACSL6_3		-1	n.20219173C>G
chr11	20312744	G	C	PASS	C	intergenic_region	MODIFIER	ACSL6_3-IL3_2	ACSL6_3-IL3_2	intergenic_region	ACSL6_3-IL3_2		-1	n.20312744G>C
chr11	20458229	T	C	PASS	C	intergenic_region	MODIFIER	CSF2_3-P4HA2_3	CSF2_3-P4HA2_3	intergenic_region	CSF2_3-P4HA2_3		-1	n.20458229T>C
chr11	20585130	T	G	PASS	G	intergenic_region	MODIFIER	PDLIM4_3-LOC119874132_3	PDLIM4_3-LOC119874132_3	intergenic_region	PDLIM4_3-LOC119874132_3		-1	n.20585130T>G
chr11	20643513	G	C	PASS	C	intergenic_region	MODIFIER	SLC22A4_3-SLC22A5_3	SLC22A4_3-SLC22A5_3	intergenic_region	SLC22A4_3-SLC22A5_3		-1	n.20643513G>C
chr11	21006437	T	TCAAAGTTAGGGCAAAAAAAAAAAAAAAAAAAAAAAAAAAAAAAAAA	PASS	TCAAAGTTAGGGCAAAAAAAAAAAAAAAAAAAAAAAAAAAAAAAAAA	intron_variant	MODIFIER	KIF3A_3	KIF3A_3	transcript	XM_038552131.1	protein_coding	8	c.1129+1804_1129+1805insTTTTTTTTTTTTTTTTTTTTTTTTTTTTTTTTTTGCCCTAACTTTG
chr11	21006437	T	TCAAAGTTAGGGCAAAAAAAAAAAAAAAAAAAAAAAAAAAAAAAAAA	PASS	TCAAAGTTAGGGCAAAAAAAAAAAAAAAAAAAAAAAAAAAAAAAAAA	intron_variant	MODIFIER	KIF3A_3	KIF3A_3	transcript	XM_038552132.1	protein_coding	8	c.1129+1804_1129+1805insTTTTTTTTTTTTTTTTTTTTTTTTTTTTTTTTTTGCCCTAACTTTG
chr11	21006437	T	TCAAAGTTAGGGCAAAAAAAAAAAAAAAAAAAAAAAAAAAAAAAAAA	PASS	TCAAAGTTAGGGCAAAAAAAAAAAAAAAAAAAAAAAAAAAAAAAAAA	intron_variant	MODIFIER	KIF3A_3	KIF3A_3	transcript	XM_038552133.1	protein_coding	8	c.1129+1804_1129+1805insTTTTTTTTTTTTTTTTTTTTTTTTTTTTTTTTTTGCCCTAACTTTG
chr11	21282202	G	C	PASS	C	upstream_gene_variant	MODIFIER	ZCCHC10_3	ZCCHC10_3	transcript	XM_038552150.1	protein_coding	-1	c.-4459C>G
chr11	21282202	G	C	PASS	C	upstream_gene_variant	MODIFIER	ZCCHC10_3	ZCCHC10_3	transcript	XM_038552151.1	protein_coding	-1	c.-4459C>G
chr11	21282202	G	C	PASS	C	upstream_gene_variant	MODIFIER	ZCCHC10_3	ZCCHC10_3	transcript	XM_038552152.1	protein_coding	-1	c.-471C>G
chr11	21282202	G	C	PASS	C	intergenic_region	MODIFIER	ZCCHC10_3-LOC119874106_3	ZCCHC10_3-LOC119874106_3	intergenic_region	ZCCHC10_3-LOC119874106_3		-1	n.21282202G>C
chr11	21498975	G	A	PASS	A	intron_variant	MODIFIER	FSTL4_3	FSTL4_3	transcript	XM_038552153.1	protein_coding	9	c.1153+1198C>T
chr11	21498975	G	A	PASS	A	intron_variant	MODIFIER	FSTL4_3	FSTL4_3	transcript	XM_038552154.1	protein_coding	9	c.1153+1198C>T
chr11	21498975	G	A	PASS	A	intron_variant	MODIFIER	FSTL4_3	FSTL4_3	transcript	XM_038552155.1	protein_coding	8	c.1015+1198C>T
chr11	21498975	G	A	PASS	A	intron_variant	MODIFIER	FSTL4_3	FSTL4_3	transcript	XM_038552156.1	protein_coding	8	c.1015+1198C>T
chr11	21528367	A	C	PASS	C	intron_variant	MODIFIER	FSTL4_3	FSTL4_3	transcript	XM_038552153.1	protein_coding	7	c.866-11252T>G
chr11	21528367	A	C	PASS	C	intron_variant	MODIFIER	FSTL4_3	FSTL4_3	transcript	XM_038552154.1	protein_coding	7	c.866-11252T>G
chr11	21528367	A	C	PASS	C	intron_variant	MODIFIER	FSTL4_3	FSTL4_3	transcript	XM_038552155.1	protein_coding	6	c.728-11252T>G
chr11	21528367	A	C	PASS	C	intron_variant	MODIFIER	FSTL4_3	FSTL4_3	transcript	XM_038552156.1	protein_coding	6	c.728-11252T>G
chr11	21532232	G	A	PASS	A	intron_variant	MODIFIER	FSTL4_3	FSTL4_3	transcript	XM_038552153.1	protein_coding	7	c.866-15117C>T
chr11	21532232	G	A	PASS	A	intron_variant	MODIFIER	FSTL4_3	FSTL4_3	transcript	XM_038552154.1	protein_coding	7	c.866-15117C>T
chr11	21532232	G	A	PASS	A	intron_variant	MODIFIER	FSTL4_3	FSTL4_3	transcript	XM_038552155.1	protein_coding	6	c.728-15117C>T
chr11	21532232	G	A	PASS	A	intron_variant	MODIFIER	FSTL4_3	FSTL4_3	transcript	XM_038552156.1	protein_coding	6	c.728-15117C>T
chr11	21532420	C	T	PASS	T	intron_variant	MODIFIER	FSTL4_3	FSTL4_3	transcript	XM_038552153.1	protein_coding	7	c.866-15305G>A
chr11	21532420	C	T	PASS	T	intron_variant	MODIFIER	FSTL4_3	FSTL4_3	transcript	XM_038552154.1	protein_coding	7	c.866-15305G>A
chr11	21532420	C	T	PASS	T	intron_variant	MODIFIER	FSTL4_3	FSTL4_3	transcript	XM_038552155.1	protein_coding	6	c.728-15305G>A
chr11	21532420	C	T	PASS	T	intron_variant	MODIFIER	FSTL4_3	FSTL4_3	transcript	XM_038552156.1	protein_coding	6	c.728-15305G>A
chr11	21533636	C	T	PASS	T	intron_variant	MODIFIER	FSTL4_3	FSTL4_3	transcript	XM_038552153.1	protein_coding	7	c.866-16521G>A
chr11	21533636	C	T	PASS	T	intron_variant	MODIFIER	FSTL4_3	FSTL4_3	transcript	XM_038552154.1	protein_coding	7	c.866-16521G>A
chr11	21533636	C	T	PASS	T	intron_variant	MODIFIER	FSTL4_3	FSTL4_3	transcript	XM_038552155.1	protein_coding	6	c.728-16521G>A
chr11	21533636	C	T	PASS	T	intron_variant	MODIFIER	FSTL4_3	FSTL4_3	transcript	XM_038552156.1	protein_coding	6	c.728-16521G>A
chr11	21534568	AC	A	PASS	A	intron_variant	MODIFIER	FSTL4_3	FSTL4_3	transcript	XM_038552153.1	protein_coding	7	c.866-17454delG
chr11	21534568	AC	A	PASS	A	intron_variant	MODIFIER	FSTL4_3	FSTL4_3	transcript	XM_038552154.1	protein_coding	7	c.866-17454delG
chr11	21534568	AC	A	PASS	A	intron_variant	MODIFIER	FSTL4_3	FSTL4_3	transcript	XM_038552155.1	protein_coding	6	c.728-17454delG
chr11	21534568	AC	A	PASS	A	intron_variant	MODIFIER	FSTL4_3	FSTL4_3	transcript	XM_038552156.1	protein_coding	6	c.728-17454delG
chr11	21534593	T	C	PASS	C	intron_variant	MODIFIER	FSTL4_3	FSTL4_3	transcript	XM_038552153.1	protein_coding	7	c.866-17478A>G
chr11	21534593	T	C	PASS	C	intron_variant	MODIFIER	FSTL4_3	FSTL4_3	transcript	XM_038552154.1	protein_coding	7	c.866-17478A>G
chr11	21534593	T	C	PASS	C	intron_variant	MODIFIER	FSTL4_3	FSTL4_3	transcript	XM_038552155.1	protein_coding	6	c.728-17478A>G
chr11	21534593	T	C	PASS	C	intron_variant	MODIFIER	FSTL4_3	FSTL4_3	transcript	XM_038552156.1	protein_coding	6	c.728-17478A>G
chr11	21534686	G	A	PASS	A	intron_variant	MODIFIER	FSTL4_3	FSTL4_3	transcript	XM_038552153.1	protein_coding	7	c.866-17571C>T
chr11	21534686	G	A	PASS	A	intron_variant	MODIFIER	FSTL4_3	FSTL4_3	transcript	XM_038552154.1	protein_coding	7	c.866-17571C>T
chr11	21534686	G	A	PASS	A	intron_variant	MODIFIER	FSTL4_3	FSTL4_3	transcript	XM_038552155.1	protein_coding	6	c.728-17571C>T
chr11	21534686	G	A	PASS	A	intron_variant	MODIFIER	FSTL4_3	FSTL4_3	transcript	XM_038552156.1	protein_coding	6	c.728-17571C>T
chr11	21534978	T	C	PASS	C	intron_variant	MODIFIER	FSTL4_3	FSTL4_3	transcript	XM_038552153.1	protein_coding	7	c.866-17863A>G
chr11	21534978	T	C	PASS	C	intron_variant	MODIFIER	FSTL4_3	FSTL4_3	transcript	XM_038552154.1	protein_coding	7	c.866-17863A>G
chr11	21534978	T	C	PASS	C	intron_variant	MODIFIER	FSTL4_3	FSTL4_3	transcript	XM_038552155.1	protein_coding	6	c.728-17863A>G
chr11	21534978	T	C	PASS	C	intron_variant	MODIFIER	FSTL4_3	FSTL4_3	transcript	XM_038552156.1	protein_coding	6	c.728-17863A>G
chr11	21535101	G	A	PASS	A	intron_variant	MODIFIER	FSTL4_3	FSTL4_3	transcript	XM_038552153.1	protein_coding	7	c.866-17986C>T
chr11	21535101	G	A	PASS	A	intron_variant	MODIFIER	FSTL4_3	FSTL4_3	transcript	XM_038552154.1	protein_coding	7	c.866-17986C>T
chr11	21535101	G	A	PASS	A	intron_variant	MODIFIER	FSTL4_3	FSTL4_3	transcript	XM_038552155.1	protein_coding	6	c.728-17986C>T
chr11	21535101	G	A	PASS	A	intron_variant	MODIFIER	FSTL4_3	FSTL4_3	transcript	XM_038552156.1	protein_coding	6	c.728-17986C>T
chr11	21535161	A	G	PASS	G	intron_variant	MODIFIER	FSTL4_3	FSTL4_3	transcript	XM_038552153.1	protein_coding	7	c.866-18046T>C
chr11	21535161	A	G	PASS	G	intron_variant	MODIFIER	FSTL4_3	FSTL4_3	transcript	XM_038552154.1	protein_coding	7	c.866-18046T>C
chr11	21535161	A	G	PASS	G	intron_variant	MODIFIER	FSTL4_3	FSTL4_3	transcript	XM_038552155.1	protein_coding	6	c.728-18046T>C
chr11	21535161	A	G	PASS	G	intron_variant	MODIFIER	FSTL4_3	FSTL4_3	transcript	XM_038552156.1	protein_coding	6	c.728-18046T>C
chr11	21535414	A	C	PASS	C	intron_variant	MODIFIER	FSTL4_3	FSTL4_3	transcript	XM_038552153.1	protein_coding	7	c.866-18299T>G
chr11	21535414	A	C	PASS	C	intron_variant	MODIFIER	FSTL4_3	FSTL4_3	transcript	XM_038552154.1	protein_coding	7	c.866-18299T>G
chr11	21535414	A	C	PASS	C	intron_variant	MODIFIER	FSTL4_3	FSTL4_3	transcript	XM_038552155.1	protein_coding	6	c.728-18299T>G
chr11	21535414	A	C	PASS	C	intron_variant	MODIFIER	FSTL4_3	FSTL4_3	transcript	XM_038552156.1	protein_coding	6	c.728-18299T>G
chr11	21535786	G	A	PASS	A	intron_variant	MODIFIER	FSTL4_3	FSTL4_3	transcript	XM_038552153.1	protein_coding	7	c.866-18671C>T
chr11	21535786	G	A	PASS	A	intron_variant	MODIFIER	FSTL4_3	FSTL4_3	transcript	XM_038552154.1	protein_coding	7	c.866-18671C>T
chr11	21535786	G	A	PASS	A	intron_variant	MODIFIER	FSTL4_3	FSTL4_3	transcript	XM_038552155.1	protein_coding	6	c.728-18671C>T
chr11	21535786	G	A	PASS	A	intron_variant	MODIFIER	FSTL4_3	FSTL4_3	transcript	XM_038552156.1	protein_coding	6	c.728-18671C>T
chr11	21535901	C	T	PASS	T	intron_variant	MODIFIER	FSTL4_3	FSTL4_3	transcript	XM_038552153.1	protein_coding	7	c.866-18786G>A
chr11	21535901	C	T	PASS	T	intron_variant	MODIFIER	FSTL4_3	FSTL4_3	transcript	XM_038552154.1	protein_coding	7	c.866-18786G>A
chr11	21535901	C	T	PASS	T	intron_variant	MODIFIER	FSTL4_3	FSTL4_3	transcript	XM_038552155.1	protein_coding	6	c.728-18786G>A
chr11	21535901	C	T	PASS	T	intron_variant	MODIFIER	FSTL4_3	FSTL4_3	transcript	XM_038552156.1	protein_coding	6	c.728-18786G>A
chr11	21536298	C	T	PASS	T	intron_variant	MODIFIER	FSTL4_3	FSTL4_3	transcript	XM_038552153.1	protein_coding	7	c.866-19183G>A
chr11	21536298	C	T	PASS	T	intron_variant	MODIFIER	FSTL4_3	FSTL4_3	transcript	XM_038552154.1	protein_coding	7	c.866-19183G>A
chr11	21536298	C	T	PASS	T	intron_variant	MODIFIER	FSTL4_3	FSTL4_3	transcript	XM_038552155.1	protein_coding	6	c.728-19183G>A
chr11	21536298	C	T	PASS	T	intron_variant	MODIFIER	FSTL4_3	FSTL4_3	transcript	XM_038552156.1	protein_coding	6	c.728-19183G>A
chr11	21537293	C	T	PASS	T	intron_variant	MODIFIER	FSTL4_3	FSTL4_3	transcript	XM_038552153.1	protein_coding	7	c.866-20178G>A
chr11	21537293	C	T	PASS	T	intron_variant	MODIFIER	FSTL4_3	FSTL4_3	transcript	XM_038552154.1	protein_coding	7	c.866-20178G>A
chr11	21537293	C	T	PASS	T	intron_variant	MODIFIER	FSTL4_3	FSTL4_3	transcript	XM_038552155.1	protein_coding	6	c.728-20178G>A
chr11	21537293	C	T	PASS	T	intron_variant	MODIFIER	FSTL4_3	FSTL4_3	transcript	XM_038552156.1	protein_coding	6	c.728-20178G>A
chr11	21537393	T	C	PASS	C	intron_variant	MODIFIER	FSTL4_3	FSTL4_3	transcript	XM_038552153.1	protein_coding	7	c.866-20278A>G
chr11	21537393	T	C	PASS	C	intron_variant	MODIFIER	FSTL4_3	FSTL4_3	transcript	XM_038552154.1	protein_coding	7	c.866-20278A>G
chr11	21537393	T	C	PASS	C	intron_variant	MODIFIER	FSTL4_3	FSTL4_3	transcript	XM_038552155.1	protein_coding	6	c.728-20278A>G
chr11	21537393	T	C	PASS	C	intron_variant	MODIFIER	FSTL4_3	FSTL4_3	transcript	XM_038552156.1	protein_coding	6	c.728-20278A>G
chr11	21537991	G	A	PASS	A	intron_variant	MODIFIER	FSTL4_3	FSTL4_3	transcript	XM_038552153.1	protein_coding	7	c.866-20876C>T
chr11	21537991	G	A	PASS	A	intron_variant	MODIFIER	FSTL4_3	FSTL4_3	transcript	XM_038552154.1	protein_coding	7	c.866-20876C>T
chr11	21537991	G	A	PASS	A	intron_variant	MODIFIER	FSTL4_3	FSTL4_3	transcript	XM_038552155.1	protein_coding	6	c.728-20876C>T
chr11	21537991	G	A	PASS	A	intron_variant	MODIFIER	FSTL4_3	FSTL4_3	transcript	XM_038552156.1	protein_coding	6	c.728-20876C>T
chr11	21538065	G	A	PASS	A	intron_variant	MODIFIER	FSTL4_3	FSTL4_3	transcript	XM_038552153.1	protein_coding	7	c.866-20950C>T
chr11	21538065	G	A	PASS	A	intron_variant	MODIFIER	FSTL4_3	FSTL4_3	transcript	XM_038552154.1	protein_coding	7	c.866-20950C>T
chr11	21538065	G	A	PASS	A	intron_variant	MODIFIER	FSTL4_3	FSTL4_3	transcript	XM_038552155.1	protein_coding	6	c.728-20950C>T
chr11	21538065	G	A	PASS	A	intron_variant	MODIFIER	FSTL4_3	FSTL4_3	transcript	XM_038552156.1	protein_coding	6	c.728-20950C>T
chr11	21538533	C	T	PASS	T	intron_variant	MODIFIER	FSTL4_3	FSTL4_3	transcript	XM_038552153.1	protein_coding	7	c.866-21418G>A
chr11	21538533	C	T	PASS	T	intron_variant	MODIFIER	FSTL4_3	FSTL4_3	transcript	XM_038552154.1	protein_coding	7	c.866-21418G>A
chr11	21538533	C	T	PASS	T	intron_variant	MODIFIER	FSTL4_3	FSTL4_3	transcript	XM_038552155.1	protein_coding	6	c.728-21418G>A
chr11	21538533	C	T	PASS	T	intron_variant	MODIFIER	FSTL4_3	FSTL4_3	transcript	XM_038552156.1	protein_coding	6	c.728-21418G>A
chr11	21983767	A	C	PASS	C	downstream_gene_variant	MODIFIER	LOC111098026_3	LOC111098026_3	transcript	XR_005366678.1	pseudogene	-1	n.*688T>G
chr11	21983767	A	C	PASS	C	intergenic_region	MODIFIER	FSTL4_3-LOC111098026_3	FSTL4_3-LOC111098026_3	intergenic_region	FSTL4_3-LOC111098026_3		-1	n.21983767A>C
chr11	22319650	A	AT	PASS	AT	upstream_gene_variant	MODIFIER	TCF7_3	TCF7_3	transcript	XM_038552161.1	protein_coding	-1	c.-2103_-2102insT
chr11	22319650	A	AT	PASS	AT	intergenic_region	MODIFIER	LOC111097930_3-TCF7_3	LOC111097930_3-TCF7_3	intergenic_region	LOC111097930_3-TCF7_3		-1	n.22319650_22319651insT
chr11	22333794	A	C	PASS	C	intron_variant	MODIFIER	TCF7_3	TCF7_3	transcript	XM_038552161.1	protein_coding	3	c.444+10977A>C
chr11	22377176	T	C	PASS	C	upstream_gene_variant	MODIFIER	SKP1_3	SKP1_3	transcript	NM_001252408.1_3	protein_coding	-1	c.-2076A>G
chr11	22377176	T	C	PASS	C	intergenic_region	MODIFIER	SKP1_3-PPP2CA_3	SKP1_3-PPP2CA_3	intergenic_region	SKP1_3-PPP2CA_3		-1	n.22377176T>C
chr11	22397778	G	GTA	PASS	GTA	intron_variant	MODIFIER	PPP2CA_3	PPP2CA_3	transcript	NM_001003063.1_3	protein_coding	6	c.857+273_857+274insTA
chr11	22420421	A	AACAACAACG	PASS	AACAACAACG	upstream_gene_variant	MODIFIER	PPP2CA_3	PPP2CA_3	transcript	NM_001003063.1_3	protein_coding	-1	c.-1582_-1581insCGTTGTTGT
chr11	22420421	A	AACAACAACG	PASS	AACAACAACG	downstream_gene_variant	MODIFIER	CDKL3_3	CDKL3_3	transcript	XM_038552174.1	protein_coding	-1	c.*4639_*4640insCGTTGTTGT
chr11	22420421	A	AACAACAACG	PASS	AACAACAACG	downstream_gene_variant	MODIFIER	CDKL3_3	CDKL3_3	transcript	XM_038552169.1	protein_coding	-1	c.*4590_*4591insCGTTGTTGT
chr11	22420421	A	AACAACAACG	PASS	AACAACAACG	downstream_gene_variant	MODIFIER	CDKL3_3	CDKL3_3	transcript	XM_038552177.1	protein_coding	-1	c.*4561_*4562insCGTTGTTGT
chr11	22420421	A	AACAACAACG	PASS	AACAACAACG	intergenic_region	MODIFIER	PPP2CA_3-CDKL3_3	PPP2CA_3-CDKL3_3	intergenic_region	PPP2CA_3-CDKL3_3		-1	n.22420421_22420422insACAACAACG
chr11	22505854	G	A	PASS	A	intron_variant	MODIFIER	CDKL3_3	CDKL3_3	transcript	XM_038552162.1	protein_coding	5	c.602+5298C>T
chr11	22505854	G	A	PASS	A	intron_variant	MODIFIER	CDKL3_3	CDKL3_3	transcript	XM_038552174.1	protein_coding	5	c.602+5298C>T
chr11	22505854	G	A	PASS	A	intron_variant	MODIFIER	CDKL3_3	CDKL3_3	transcript	XM_038552169.1	protein_coding	5	c.602+5298C>T
chr11	22505854	G	A	PASS	A	intron_variant	MODIFIER	CDKL3_3	CDKL3_3	transcript	XM_038552177.1	protein_coding	5	c.602+5298C>T
chr11	22505854	G	A	PASS	A	intron_variant	MODIFIER	CDKL3_3	CDKL3_3	transcript	XM_038552172.1	protein_coding	5	c.602+5298C>T
chr11	22505854	G	A	PASS	A	intron_variant	MODIFIER	CDKL3_3	CDKL3_3	transcript	XM_038552179.1	protein_coding	5	c.602+5298C>T
chr11	22505854	G	A	PASS	A	intron_variant	MODIFIER	CDKL3_3	CDKL3_3	transcript	XM_038552170.1	protein_coding	5	c.602+5298C>T
chr11	22505854	G	A	PASS	A	intron_variant	MODIFIER	CDKL3_3	CDKL3_3	transcript	XM_038552178.1	protein_coding	5	c.602+5298C>T
chr11	22505854	G	A	PASS	A	intron_variant	MODIFIER	CDKL3_3	CDKL3_3	transcript	XM_038552171.1	protein_coding	5	c.602+5298C>T
chr11	22505854	G	A	PASS	A	intron_variant	MODIFIER	CDKL3_3	CDKL3_3	transcript	XM_038552168.1	protein_coding	5	c.602+5298C>T
chr11	22505854	G	A	PASS	A	intron_variant	MODIFIER	CDKL3_3	CDKL3_3	transcript	XM_038552176.1	protein_coding	4	c.539+5298C>T
chr11	22505854	G	A	PASS	A	intron_variant	MODIFIER	CDKL3_3	CDKL3_3	transcript	XM_038552180.1	protein_coding	3	c.344+5298C>T
chr11	22505854	G	A	PASS	A	intron_variant	MODIFIER	CDKL3_3	CDKL3_3	transcript	XM_038552163.1	protein_coding	5	c.602+5298C>T
chr11	22505854	G	A	PASS	A	intron_variant	MODIFIER	CDKL3_3	CDKL3_3	transcript	XM_038552164.1	protein_coding	5	c.602+5298C>T
chr11	22505854	G	A	PASS	A	intron_variant	MODIFIER	CDKL3_3	CDKL3_3	transcript	XM_038552165.1	protein_coding	5	c.602+5298C>T
chr11	22505854	G	A	PASS	A	intron_variant	MODIFIER	CDKL3_3	CDKL3_3	transcript	XM_038552166.1	protein_coding	5	c.602+5298C>T
chr11	22505854	G	A	PASS	A	intron_variant	MODIFIER	CDKL3_3	CDKL3_3	transcript	XM_038552167.1	protein_coding	5	c.602+5298C>T
chr11	22505854	G	A	PASS	A	intron_variant	MODIFIER	CDKL3_3	CDKL3_3	transcript	XM_038552173.1	protein_coding	5	c.602+5298C>T
chr11	22505854	G	A	PASS	A	intron_variant	MODIFIER	CDKL3_3	CDKL3_3	transcript	XR_005366682.1	pseudogene	5	n.806+5298C>T
chr11	22505854	G	A	PASS	A	intron_variant	MODIFIER	CDKL3_3	CDKL3_3	transcript	XM_038552175.1	protein_coding	5	c.602+5298C>T
chr11	22505854	G	A	PASS	A	intron_variant	MODIFIER	CDKL3_3	CDKL3_3	transcript	XR_005366683.1	pseudogene	5	n.810+5298C>T
chr11	22505854	G	A	PASS	A	intron_variant	MODIFIER	CDKL3_3	CDKL3_3	transcript	XM_038552181.1	protein_coding	4	c.539+5298C>T
chr11	22506603	G	A	PASS	A	intron_variant	MODIFIER	CDKL3_3	CDKL3_3	transcript	XM_038552162.1	protein_coding	5	c.602+4549C>T
chr11	22506603	G	A	PASS	A	intron_variant	MODIFIER	CDKL3_3	CDKL3_3	transcript	XM_038552174.1	protein_coding	5	c.602+4549C>T
chr11	22506603	G	A	PASS	A	intron_variant	MODIFIER	CDKL3_3	CDKL3_3	transcript	XM_038552169.1	protein_coding	5	c.602+4549C>T
chr11	22506603	G	A	PASS	A	intron_variant	MODIFIER	CDKL3_3	CDKL3_3	transcript	XM_038552177.1	protein_coding	5	c.602+4549C>T
chr11	22506603	G	A	PASS	A	intron_variant	MODIFIER	CDKL3_3	CDKL3_3	transcript	XM_038552172.1	protein_coding	5	c.602+4549C>T
chr11	22506603	G	A	PASS	A	intron_variant	MODIFIER	CDKL3_3	CDKL3_3	transcript	XM_038552179.1	protein_coding	5	c.602+4549C>T
chr11	22506603	G	A	PASS	A	intron_variant	MODIFIER	CDKL3_3	CDKL3_3	transcript	XM_038552170.1	protein_coding	5	c.602+4549C>T
chr11	22506603	G	A	PASS	A	intron_variant	MODIFIER	CDKL3_3	CDKL3_3	transcript	XM_038552178.1	protein_coding	5	c.602+4549C>T
chr11	22506603	G	A	PASS	A	intron_variant	MODIFIER	CDKL3_3	CDKL3_3	transcript	XM_038552171.1	protein_coding	5	c.602+4549C>T
chr11	22506603	G	A	PASS	A	intron_variant	MODIFIER	CDKL3_3	CDKL3_3	transcript	XM_038552168.1	protein_coding	5	c.602+4549C>T
chr11	22506603	G	A	PASS	A	intron_variant	MODIFIER	CDKL3_3	CDKL3_3	transcript	XM_038552176.1	protein_coding	4	c.539+4549C>T
chr11	22506603	G	A	PASS	A	intron_variant	MODIFIER	CDKL3_3	CDKL3_3	transcript	XM_038552180.1	protein_coding	3	c.344+4549C>T
chr11	22506603	G	A	PASS	A	intron_variant	MODIFIER	CDKL3_3	CDKL3_3	transcript	XM_038552163.1	protein_coding	5	c.602+4549C>T
chr11	22506603	G	A	PASS	A	intron_variant	MODIFIER	CDKL3_3	CDKL3_3	transcript	XM_038552164.1	protein_coding	5	c.602+4549C>T
chr11	22506603	G	A	PASS	A	intron_variant	MODIFIER	CDKL3_3	CDKL3_3	transcript	XM_038552165.1	protein_coding	5	c.602+4549C>T
chr11	22506603	G	A	PASS	A	intron_variant	MODIFIER	CDKL3_3	CDKL3_3	transcript	XM_038552166.1	protein_coding	5	c.602+4549C>T
chr11	22506603	G	A	PASS	A	intron_variant	MODIFIER	CDKL3_3	CDKL3_3	transcript	XM_038552167.1	protein_coding	5	c.602+4549C>T
chr11	22506603	G	A	PASS	A	intron_variant	MODIFIER	CDKL3_3	CDKL3_3	transcript	XM_038552173.1	protein_coding	5	c.602+4549C>T
chr11	22506603	G	A	PASS	A	intron_variant	MODIFIER	CDKL3_3	CDKL3_3	transcript	XR_005366682.1	pseudogene	5	n.806+4549C>T
chr11	22506603	G	A	PASS	A	intron_variant	MODIFIER	CDKL3_3	CDKL3_3	transcript	XM_038552175.1	protein_coding	5	c.602+4549C>T
chr11	22506603	G	A	PASS	A	intron_variant	MODIFIER	CDKL3_3	CDKL3_3	transcript	XR_005366683.1	pseudogene	5	n.810+4549C>T
chr11	22506603	G	A	PASS	A	intron_variant	MODIFIER	CDKL3_3	CDKL3_3	transcript	XM_038552181.1	protein_coding	4	c.539+4549C>T
chr11	22968142	GAGAC	G	PASS	G	intron_variant	MODIFIER	TXNDC15_3	TXNDC15_3	transcript	XM_038552202.1	protein_coding	3	c.720-1832_720-1829delAGAC
chr11	22978055	G	C	PASS	C	intron_variant	MODIFIER	PCBD2_3	PCBD2_3	transcript	XM_038552203.1	protein_coding	1	c.76-1509G>C
chr11	22989685	G	A	PASS	A	intron_variant	MODIFIER	PCBD2_3	PCBD2_3	transcript	XM_038552203.1	protein_coding	2	c.207+9990G>A
chr11	23004966	G	A	PASS	A	intron_variant	MODIFIER	PCBD2_3	PCBD2_3	transcript	XM_038552203.1	protein_coding	2	c.208-23543G>A
chr11	23009711	T	G	PASS	G	upstream_gene_variant	MODIFIER	PCBD2_3	PCBD2_3	transcript	XM_038552204.1	protein_coding	-1	c.-2664T>G
chr11	23009711	T	G	PASS	G	intron_variant	MODIFIER	PCBD2_3	PCBD2_3	transcript	XM_038552203.1	protein_coding	2	c.208-18798T>G
chr11	23009721	T	G	PASS	G	upstream_gene_variant	MODIFIER	PCBD2_3	PCBD2_3	transcript	XM_038552204.1	protein_coding	-1	c.-2654T>G
chr11	23009721	T	G	PASS	G	intron_variant	MODIFIER	PCBD2_3	PCBD2_3	transcript	XM_038552203.1	protein_coding	2	c.208-18788T>G
chr11	23012602	G	C	PASS	C	intron_variant	MODIFIER	PCBD2_3	PCBD2_3	transcript	XM_038552203.1	protein_coding	2	c.208-15907G>C
chr11	23012602	G	C	PASS	C	intron_variant	MODIFIER	PCBD2_3	PCBD2_3	transcript	XM_038552204.1	protein_coding	1	c.48+180G>C
chr11	23022079	C	T	PASS	T	intron_variant	MODIFIER	PCBD2_3	PCBD2_3	transcript	XM_038552203.1	protein_coding	2	c.208-6430C>T
chr11	23022079	C	T	PASS	T	intron_variant	MODIFIER	PCBD2_3	PCBD2_3	transcript	XM_038552204.1	protein_coding	1	c.49-6430C>T
chr11	23022079	C	T	PASS	T	intron_variant	MODIFIER	PCBD2_3	PCBD2_3	transcript	XM_038552205.1	protein_coding	1	c.-13+4021C>T
chr11	23055066	G	A	PASS	A	intron_variant	MODIFIER	CATSPER3_3	CATSPER3_3	transcript	XM_038552206.1	protein_coding	2	c.259-3261G>A
chr11	23055066	G	A	PASS	A	intron_variant	MODIFIER	CATSPER3_3	CATSPER3_3	transcript	XM_038552209.1	protein_coding	2	c.-142-2192G>A
chr11	23055066	G	A	PASS	A	intron_variant	MODIFIER	CATSPER3_3	CATSPER3_3	transcript	XM_038552210.1	protein_coding	1	c.-142-2192G>A
chr11	23055066	G	A	PASS	A	intron_variant	MODIFIER	CATSPER3_3	CATSPER3_3	transcript	XM_038552208.1	protein_coding	2	c.160-3261G>A
chr11	23055066	G	A	PASS	A	intron_variant	MODIFIER	CATSPER3_3	CATSPER3_3	transcript	XM_038552211.1	protein_coding	2	c.259-3261G>A
chr11	23055066	G	A	PASS	A	intron_variant	MODIFIER	CATSPER3_3	CATSPER3_3	transcript	XR_005366692.1	pseudogene	2	n.3392-3261G>A
chr11	23055066	G	A	PASS	A	intron_variant	MODIFIER	CATSPER3_3	CATSPER3_3	transcript	XM_038552207.1	protein_coding	2	c.259-3261G>A
chr11	23056395	CAGA	C	PASS	C	intron_variant	MODIFIER	CATSPER3_3	CATSPER3_3	transcript	XM_038552206.1	protein_coding	2	c.259-1931_259-1929delAGA
chr11	23056395	CAGA	C	PASS	C	intron_variant	MODIFIER	CATSPER3_3	CATSPER3_3	transcript	XM_038552209.1	protein_coding	2	c.-142-862_-142-860delAGA
chr11	23056395	CAGA	C	PASS	C	intron_variant	MODIFIER	CATSPER3_3	CATSPER3_3	transcript	XM_038552210.1	protein_coding	1	c.-142-862_-142-860delAGA
chr11	23056395	CAGA	C	PASS	C	intron_variant	MODIFIER	CATSPER3_3	CATSPER3_3	transcript	XM_038552208.1	protein_coding	2	c.160-1931_160-1929delAGA
chr11	23056395	CAGA	C	PASS	C	intron_variant	MODIFIER	CATSPER3_3	CATSPER3_3	transcript	XM_038552211.1	protein_coding	2	c.259-1931_259-1929delAGA
chr11	23056395	CAGA	C	PASS	C	intron_variant	MODIFIER	CATSPER3_3	CATSPER3_3	transcript	XR_005366692.1	pseudogene	2	n.3392-1931_3392-1929delAGA
chr11	23056395	CAGA	C	PASS	C	intron_variant	MODIFIER	CATSPER3_3	CATSPER3_3	transcript	XM_038552207.1	protein_coding	2	c.259-1931_259-1929delAGA
chr11	23057942	C	G	PASS	G	intron_variant	MODIFIER	CATSPER3_3	CATSPER3_3	transcript	XM_038552206.1	protein_coding	2	c.259-385C>G
chr11	23057942	C	G	PASS	G	intron_variant	MODIFIER	CATSPER3_3	CATSPER3_3	transcript	XM_038552209.1	protein_coding	3	c.94-385C>G
chr11	23057942	C	G	PASS	G	intron_variant	MODIFIER	CATSPER3_3	CATSPER3_3	transcript	XM_038552210.1	protein_coding	2	c.94-385C>G
chr11	23057942	C	G	PASS	G	intron_variant	MODIFIER	CATSPER3_3	CATSPER3_3	transcript	XM_038552208.1	protein_coding	2	c.160-385C>G
chr11	23057942	C	G	PASS	G	intron_variant	MODIFIER	CATSPER3_3	CATSPER3_3	transcript	XM_038552211.1	protein_coding	2	c.259-385C>G
chr11	23057942	C	G	PASS	G	intron_variant	MODIFIER	CATSPER3_3	CATSPER3_3	transcript	XR_005366692.1	pseudogene	2	n.3392-385C>G
chr11	23057942	C	G	PASS	G	intron_variant	MODIFIER	CATSPER3_3	CATSPER3_3	transcript	XM_038552207.1	protein_coding	2	c.259-385C>G
chr11	23064327	GTC	G	PASS	G	intron_variant	MODIFIER	CATSPER3_3	CATSPER3_3	transcript	XM_038552206.1	protein_coding	4	c.682-189_682-188delTC
chr11	23064327	GTC	G	PASS	G	intron_variant	MODIFIER	CATSPER3_3	CATSPER3_3	transcript	XM_038552209.1	protein_coding	5	c.517-189_517-188delTC
chr11	23064327	GTC	G	PASS	G	intron_variant	MODIFIER	CATSPER3_3	CATSPER3_3	transcript	XM_038552210.1	protein_coding	4	c.517-189_517-188delTC
chr11	23064327	GTC	G	PASS	G	intron_variant	MODIFIER	CATSPER3_3	CATSPER3_3	transcript	XM_038552208.1	protein_coding	4	c.583-189_583-188delTC
chr11	23064327	GTC	G	PASS	G	intron_variant	MODIFIER	CATSPER3_3	CATSPER3_3	transcript	XM_038552211.1	protein_coding	3	c.499-192_499-191delTC
chr11	23064327	GTC	G	PASS	G	intron_variant	MODIFIER	CATSPER3_3	CATSPER3_3	transcript	XR_005366692.1	pseudogene	4	n.3815-189_3815-188delTC
chr11	23064327	GTC	G	PASS	G	intron_variant	MODIFIER	CATSPER3_3	CATSPER3_3	transcript	XM_038552207.1	protein_coding	4	c.682-192_682-191delTC
chr11	23071869	G	A	PASS	A	downstream_gene_variant	MODIFIER	CATSPER3_3	CATSPER3_3	transcript	XM_038552206.1	protein_coding	-1	c.*4671G>A
chr11	23071869	G	A	PASS	A	downstream_gene_variant	MODIFIER	CATSPER3_3	CATSPER3_3	transcript	XM_038552209.1	protein_coding	-1	c.*4671G>A
chr11	23071869	G	A	PASS	A	downstream_gene_variant	MODIFIER	CATSPER3_3	CATSPER3_3	transcript	XM_038552210.1	protein_coding	-1	c.*4671G>A
chr11	23071869	G	A	PASS	A	downstream_gene_variant	MODIFIER	CATSPER3_3	CATSPER3_3	transcript	XM_038552208.1	protein_coding	-1	c.*4671G>A
chr11	23071869	G	A	PASS	A	downstream_gene_variant	MODIFIER	CATSPER3_3	CATSPER3_3	transcript	XM_038552211.1	protein_coding	-1	c.*4671G>A
chr11	23071869	G	A	PASS	A	downstream_gene_variant	MODIFIER	CATSPER3_3	CATSPER3_3	transcript	XM_038552207.1	protein_coding	-1	c.*4671G>A
chr11	23071869	G	A	PASS	A	non_coding_transcript_exon_variant	MODIFIER	CATSPER3_3	CATSPER3_3	transcript	XR_005366692.1	pseudogene	9	n.7415G>A
chr11	23088897	C	T	PASS	T	upstream_gene_variant	MODIFIER	LOC119876800	LOC119876800	transcript	XR_005366697.1	pseudogene	-1	n.-4910C>T
chr11	23088897	C	T	PASS	T	intron_variant	MODIFIER	PITX1_3	PITX1_3	transcript	XM_038552212.1	protein_coding	1	c.166+439G>A
chr11	23102276	G	A	PASS	A	intron_variant	MODIFIER	LOC119876800	LOC119876800	transcript	XR_005366697.1	pseudogene	1	n.661+7809G>A
chr11	24222494	T	C	PASS	C	intron_variant	MODIFIER	TRPC7_3	TRPC7_3	transcript	XM_038551660.1	protein_coding	5	c.1500+519A>G
chr11	25825487	TTTTC	T	PASS	T	intron_variant	MODIFIER	NME5_3	NME5_3	transcript	XM_038552280.1	protein_coding	4	c.437-1486_437-1483delGAAA
chr11	25825487	TTTTC	T	PASS	T	intron_variant	MODIFIER	NME5_3	NME5_3	transcript	XM_038552281.1	protein_coding	4	c.437-1486_437-1483delGAAA
chr11	25825487	TTTTC	T	PASS	T	intron_variant	MODIFIER	NME5_3	NME5_3	transcript	XM_038552282.1	protein_coding	4	c.437-1486_437-1483delGAAA
chr11	25893318	T	TA	PASS	TA	intron_variant	MODIFIER	CDC23_3	CDC23_3	transcript	XM_038552289.1	protein_coding	9	c.1012+703_1012+704insT
chr11	25893318	T	TA	PASS	TA	intron_variant	MODIFIER	CDC23_3	CDC23_3	transcript	XM_038552290.1	protein_coding	8	c.781+703_781+704insT
chr11	26630205	G	A	PASS	A	intron_variant	MODIFIER	SIL1_3	SIL1_3	transcript	XM_038552318.1	protein_coding	3	c.329-17950C>T
chr11	26630205	G	A	PASS	A	intron_variant	MODIFIER	SIL1_3	SIL1_3	transcript	XM_038552319.1	protein_coding	3	c.242-17950C>T
chr11	26818757	A	G	PASS	G	intron_variant	MODIFIER	MATR3_3	MATR3_3	transcript	NM_001205258.1_3	protein_coding	1	c.-180-5275A>G
chr11	26865205	C	T	PASS	T	intergenic_region	MODIFIER	MATR3_3-LOC119876781	MATR3_3-LOC119876781	intergenic_region	MATR3_3-LOC119876781		-1	n.26865205C>T
chr11	26957689	G	A	PASS	A	intron_variant	MODIFIER	MLANA_3	MLANA_3	transcript	NM_001194968.1_3	protein_coding	1	c.78-1135G>A
chr11	27172118	T	TA	PASS	TA	intergenic_region	MODIFIER	LOC100855983_3-LOC100856006_3	LOC100855983_3-LOC100856006_3	intergenic_region	LOC100855983_3-LOC100856006_3		-1	n.27172118_27172119insA
chr11	27172126	T	C	PASS	C	intergenic_region	MODIFIER	LOC100855983_3-LOC100856006_3	LOC100855983_3-LOC100856006_3	intergenic_region	LOC100855983_3-LOC100856006_3		-1	n.27172126T>C
chr11	27202152	A	T	PASS	T	intergenic_region	MODIFIER	LOC100855983_3-LOC100856006_3	LOC100855983_3-LOC100856006_3	intergenic_region	LOC100855983_3-LOC100856006_3		-1	n.27202152A>T
chr11	27215129	G	A	PASS	A	intergenic_region	MODIFIER	LOC100855983_3-LOC100856006_3	LOC100855983_3-LOC100856006_3	intergenic_region	LOC100855983_3-LOC100856006_3		-1	n.27215129G>A
chr11	27238323	A	T	PASS	T	intergenic_region	MODIFIER	LOC100856006_3-IL33_3	LOC100856006_3-IL33_3	intergenic_region	LOC100856006_3-IL33_3		-1	n.27238323A>T
chr11	27274465	G	A	PASS	A	intergenic_region	MODIFIER	LOC100856006_3-IL33_3	LOC100856006_3-IL33_3	intergenic_region	LOC100856006_3-IL33_3		-1	n.27274465G>A
chr11	27279075	C	CAAAATTTTTGCTAAGAAAAAAAAAAAACAAAAAAAAAAAAAAAAAAAA	PASS	CAAAATTTTTGCTAAGAAAAAAAAAAAACAAAAAAAAAAAAAAAAAAAA	upstream_gene_variant	MODIFIER	IL33_3	IL33_3	transcript	NM_001003180.1_3	protein_coding	-1	c.-2796_-2795insAAAATTTTTGCTAAGAAAAAAAAAAAACAAAAAAAAAAAAAAAAAAAA
chr11	27279075	C	CAAAATTTTTGCTAAGAAAAAAAAAAAACAAAAAAAAAAAAAAAAAAAA	PASS	CAAAATTTTTGCTAAGAAAAAAAAAAAACAAAAAAAAAAAAAAAAAAAA	intergenic_region	MODIFIER	LOC100856006_3-IL33_3	LOC100856006_3-IL33_3	intergenic_region	LOC100856006_3-IL33_3		-1	n.27279075_27279076insAAAATTTTTGCTAAGAAAAAAAAAAAACAAAAAAAAAAAAAAAAAAAA
chr11	27299615	A	G	PASS	G	intron_variant	MODIFIER	IL33_3	IL33_3	transcript	NM_001003180.1_3	protein_coding	1	c.-23-5605A>G
chr11	27320800	G	A	PASS	A	downstream_gene_variant	MODIFIER	IL33_3	IL33_3	transcript	NM_001003180.1_3	protein_coding	-1	c.*4001G>A
chr11	27320800	G	A	PASS	A	intergenic_region	MODIFIER	IL33_3-TPD52L3_3	IL33_3-TPD52L3_3	intergenic_region	IL33_3-TPD52L3_3		-1	n.27320800G>A
chr11	27341642	C	A	PASS	A	intergenic_region	MODIFIER	IL33_3-TPD52L3_3	IL33_3-TPD52L3_3	intergenic_region	IL33_3-TPD52L3_3		-1	n.27341642C>A
chr11	27373977	C	T	PASS	T	intergenic_region	MODIFIER	IL33_3-TPD52L3_3	IL33_3-TPD52L3_3	intergenic_region	IL33_3-TPD52L3_3		-1	n.27373977C>T
chr11	27542924	G	A	PASS	A	intron_variant	MODIFIER	UHRF2_3	UHRF2_3	transcript	XM_038552325.1	protein_coding	14	c.2167-972G>A
chr11	27542924	G	A	PASS	A	intron_variant	MODIFIER	UHRF2_3	UHRF2_3	transcript	XM_038552326.1	protein_coding	14	c.2162-972G>A
chr11	27556217	CAG	C	PASS	C	intron_variant	MODIFIER	LOC119873906_3	LOC119873906_3	transcript	XR_005366736.1	pseudogene	1	n.331-583_331-582delAG
chr11	27565774	TATC	T	PASS	T	intron_variant	MODIFIER	GLDC_3	GLDC_3	transcript	XM_038552327.1	protein_coding	23	c.2848-649_2848-647delGAT
chr11	27700423	ACG	A	PASS	A	upstream_gene_variant	MODIFIER	LOC119873907_3	LOC119873907_3	transcript	XR_005366738.1	pseudogene	-1	n.-4366_-4365delCG
chr11	27700423	ACG	A	PASS	A	upstream_gene_variant	MODIFIER	LOC119873907_3	LOC119873907_3	transcript	XR_005366741.1	pseudogene	-1	n.-4366_-4365delCG
chr11	27700423	ACG	A	PASS	A	upstream_gene_variant	MODIFIER	LOC119873907_3	LOC119873907_3	transcript	XR_005366737.1	pseudogene	-1	n.-4367_-4366delCG
chr11	27700423	ACG	A	PASS	A	upstream_gene_variant	MODIFIER	LOC119873907_3	LOC119873907_3	transcript	XR_005366739.1	pseudogene	-1	n.-4367_-4366delCG
chr11	27700423	ACG	A	PASS	A	upstream_gene_variant	MODIFIER	LOC119873907_3	LOC119873907_3	transcript	XR_005366740.1	pseudogene	-1	n.-4367_-4366delCG
chr11	27700423	ACG	A	PASS	A	upstream_gene_variant	MODIFIER	LOC119873907_3	LOC119873907_3	transcript	XR_005366743.1	pseudogene	-1	n.-4367_-4366delCG
chr11	27700423	ACG	A	PASS	A	intergenic_region	MODIFIER	GLDC_3-LOC119873907_3	GLDC_3-LOC119873907_3	intergenic_region	GLDC_3-LOC119873907_3		-1	n.27700424_27700425delCG
chr11	27755846	A	AAAGT	PASS	AAAGT	intergenic_region	MODIFIER	LOC119873908_3-KDM4C_3	LOC119873908_3-KDM4C_3	intergenic_region	LOC119873908_3-KDM4C_3		-1	n.27755846_27755847insAAGT
chr11	27755848	C	G	PASS	G	intergenic_region	MODIFIER	LOC119873908_3-KDM4C_3	LOC119873908_3-KDM4C_3	intergenic_region	LOC119873908_3-KDM4C_3		-1	n.27755848C>G
chr11	27755849	T	TGATG	PASS	TGATG	intergenic_region	MODIFIER	LOC119873908_3-KDM4C_3	LOC119873908_3-KDM4C_3	intergenic_region	LOC119873908_3-KDM4C_3		-1	n.27755849_27755850insGATG
chr11	27881324	T	G	PASS	G	intron_variant	MODIFIER	KDM4C_3	KDM4C_3	transcript	XM_038552329.1	protein_coding	8	c.1323+16781T>G
chr11	27881324	T	G	PASS	G	intron_variant	MODIFIER	KDM4C_3	KDM4C_3	transcript	XM_038552337.1	protein_coding	8	c.1323+16781T>G
chr11	27881324	T	G	PASS	G	intron_variant	MODIFIER	KDM4C_3	KDM4C_3	transcript	XM_038552339.1	protein_coding	8	c.1323+16781T>G
chr11	27881324	T	G	PASS	G	intron_variant	MODIFIER	KDM4C_3	KDM4C_3	transcript	XM_038552335.1	protein_coding	8	c.1323+16781T>G
chr11	27881324	T	G	PASS	G	intron_variant	MODIFIER	KDM4C_3	KDM4C_3	transcript	XM_038552332.1	protein_coding	8	c.1323+16781T>G
chr11	27881324	T	G	PASS	G	intron_variant	MODIFIER	KDM4C_3	KDM4C_3	transcript	XR_005366745.1	pseudogene	8	n.1493+16781T>G
chr11	27881324	T	G	PASS	G	intron_variant	MODIFIER	KDM4C_3	KDM4C_3	transcript	XM_038552331.1	protein_coding	8	c.1323+16781T>G
chr11	27881324	T	G	PASS	G	intron_variant	MODIFIER	KDM4C_3	KDM4C_3	transcript	XM_038552333.1	protein_coding	9	c.921+16781T>G
chr11	27881324	T	G	PASS	G	intron_variant	MODIFIER	KDM4C_3	KDM4C_3	transcript	XM_038552330.1	protein_coding	8	c.1323+16781T>G
chr11	27881324	T	G	PASS	G	intron_variant	MODIFIER	KDM4C_3	KDM4C_3	transcript	XM_038552334.1	protein_coding	9	c.921+16781T>G
chr11	28052200	C	T	PASS	T	intron_variant	MODIFIER	KDM4C_3	KDM4C_3	transcript	XM_038552329.1	protein_coding	16	c.2708+416C>T
chr11	28052200	C	T	PASS	T	intron_variant	MODIFIER	KDM4C_3	KDM4C_3	transcript	XM_038552332.1	protein_coding	16	c.2708+416C>T
chr11	28052200	C	T	PASS	T	intron_variant	MODIFIER	KDM4C_3	KDM4C_3	transcript	XR_005366745.1	pseudogene	16	n.2878+416C>T
chr11	28052200	C	T	PASS	T	intron_variant	MODIFIER	KDM4C_3	KDM4C_3	transcript	XM_038552331.1	protein_coding	16	c.2708+416C>T
chr11	28052200	C	T	PASS	T	intron_variant	MODIFIER	KDM4C_3	KDM4C_3	transcript	XM_038552333.1	protein_coding	17	c.2306+416C>T
chr11	28052200	C	T	PASS	T	intron_variant	MODIFIER	KDM4C_3	KDM4C_3	transcript	XM_038552330.1	protein_coding	16	c.2708+416C>T
chr11	28052200	C	T	PASS	T	intron_variant	MODIFIER	KDM4C_3	KDM4C_3	transcript	XM_038552334.1	protein_coding	17	c.2306+416C>T
chr11	28566325	G	A	PASS	A	intergenic_region	MODIFIER	LOC119874037_3-LOC102152219_3	LOC119874037_3-LOC102152219_3	intergenic_region	LOC119874037_3-LOC102152219_3		-1	n.28566325G>A
chr11	28854854	G	T	PASS	T	intergenic_region	MODIFIER	DMAC1_3-LOC119874119_3	DMAC1_3-LOC119874119_3	intergenic_region	DMAC1_3-LOC119874119_3		-1	n.28854854G>T
chr11	29448955	A	C	PASS	C	intron_variant	MODIFIER	PTPRD_3	PTPRD_3	transcript	XM_038552341.1	protein_coding	13	c.355+43326T>G
chr11	29448955	A	C	PASS	C	intron_variant	MODIFIER	PTPRD_3	PTPRD_3	transcript	XM_038552343.1	protein_coding	4	c.355+43326T>G
chr11	29448955	A	C	PASS	C	intron_variant	MODIFIER	PTPRD_3	PTPRD_3	transcript	XM_038552376.1	protein_coding	4	c.352+43326T>G
chr11	29448955	A	C	PASS	C	intron_variant	MODIFIER	PTPRD_3	PTPRD_3	transcript	XM_038552379.1	protein_coding	4	c.352+43326T>G
chr11	29448955	A	C	PASS	C	intron_variant	MODIFIER	PTPRD_3	PTPRD_3	transcript	XM_038552380.1	protein_coding	4	c.355+43326T>G
chr11	29448955	A	C	PASS	C	intron_variant	MODIFIER	PTPRD_3	PTPRD_3	transcript	XM_038552381.1	protein_coding	4	c.352+43326T>G
chr11	29448955	A	C	PASS	C	intron_variant	MODIFIER	PTPRD_3	PTPRD_3	transcript	XM_038552382.1	protein_coding	4	c.352+43326T>G
chr11	29448955	A	C	PASS	C	intron_variant	MODIFIER	PTPRD_3	PTPRD_3	transcript	XM_038552383.1	protein_coding	4	c.352+43326T>G
chr11	29448955	A	C	PASS	C	intron_variant	MODIFIER	PTPRD_3	PTPRD_3	transcript	XM_038552373.1	protein_coding	4	c.352+43326T>G
chr11	29448955	A	C	PASS	C	intron_variant	MODIFIER	PTPRD_3	PTPRD_3	transcript	XM_038552374.1	protein_coding	4	c.352+43326T>G
chr11	29448955	A	C	PASS	C	intron_variant	MODIFIER	PTPRD_3	PTPRD_3	transcript	XM_038552375.1	protein_coding	4	c.352+43326T>G
chr11	29448955	A	C	PASS	C	intron_variant	MODIFIER	PTPRD_3	PTPRD_3	transcript	XM_038552378.1	protein_coding	4	c.352+43326T>G
chr11	29448955	A	C	PASS	C	intron_variant	MODIFIER	PTPRD_3	PTPRD_3	transcript	XM_038552387.1	protein_coding	4	c.352+43326T>G
chr11	29448955	A	C	PASS	C	intron_variant	MODIFIER	PTPRD_3	PTPRD_3	transcript	XM_038552389.1	protein_coding	4	c.352+43326T>G
chr11	29448955	A	C	PASS	C	intron_variant	MODIFIER	PTPRD_3	PTPRD_3	transcript	XM_038552367.1	protein_coding	4	c.352+43326T>G
chr11	29448955	A	C	PASS	C	intron_variant	MODIFIER	PTPRD_3	PTPRD_3	transcript	XM_038552372.1	protein_coding	4	c.352+43326T>G
chr11	29448955	A	C	PASS	C	intron_variant	MODIFIER	PTPRD_3	PTPRD_3	transcript	XM_038552386.1	protein_coding	4	c.352+43326T>G
chr11	29448955	A	C	PASS	C	intron_variant	MODIFIER	PTPRD_3	PTPRD_3	transcript	XM_038552345.1	protein_coding	4	c.352+43326T>G
chr11	29448955	A	C	PASS	C	intron_variant	MODIFIER	PTPRD_3	PTPRD_3	transcript	XM_038552351.1	protein_coding	4	c.355+43326T>G
chr11	29448955	A	C	PASS	C	intron_variant	MODIFIER	PTPRD_3	PTPRD_3	transcript	XM_038552353.1	protein_coding	4	c.352+43326T>G
chr11	29448955	A	C	PASS	C	intron_variant	MODIFIER	PTPRD_3	PTPRD_3	transcript	XM_038552354.1	protein_coding	4	c.355+43326T>G
chr11	29448955	A	C	PASS	C	intron_variant	MODIFIER	PTPRD_3	PTPRD_3	transcript	XM_038552357.1	protein_coding	4	c.355+43326T>G
chr11	29448955	A	C	PASS	C	intron_variant	MODIFIER	PTPRD_3	PTPRD_3	transcript	XM_038552358.1	protein_coding	4	c.355+43326T>G
chr11	29448955	A	C	PASS	C	intron_variant	MODIFIER	PTPRD_3	PTPRD_3	transcript	XM_038552359.1	protein_coding	4	c.352+43326T>G
chr11	29448955	A	C	PASS	C	intron_variant	MODIFIER	PTPRD_3	PTPRD_3	transcript	XM_038552360.1	protein_coding	4	c.355+43326T>G
chr11	29448955	A	C	PASS	C	intron_variant	MODIFIER	PTPRD_3	PTPRD_3	transcript	XM_038552361.1	protein_coding	4	c.352+43326T>G
chr11	29448955	A	C	PASS	C	intron_variant	MODIFIER	PTPRD_3	PTPRD_3	transcript	XM_038552363.1	protein_coding	4	c.355+43326T>G
chr11	29448955	A	C	PASS	C	intron_variant	MODIFIER	PTPRD_3	PTPRD_3	transcript	XM_038552364.1	protein_coding	4	c.355+43326T>G
chr11	29448955	A	C	PASS	C	intron_variant	MODIFIER	PTPRD_3	PTPRD_3	transcript	XM_038552365.1	protein_coding	4	c.352+43326T>G
chr11	29448955	A	C	PASS	C	intron_variant	MODIFIER	PTPRD_3	PTPRD_3	transcript	XM_038552366.1	protein_coding	4	c.352+43326T>G
chr11	29448955	A	C	PASS	C	intron_variant	MODIFIER	PTPRD_3	PTPRD_3	transcript	XM_038552368.1	protein_coding	4	c.355+43326T>G
chr11	29448955	A	C	PASS	C	intron_variant	MODIFIER	PTPRD_3	PTPRD_3	transcript	XM_038552369.1	protein_coding	4	c.352+43326T>G
chr11	29448955	A	C	PASS	C	intron_variant	MODIFIER	PTPRD_3	PTPRD_3	transcript	XM_038552370.1	protein_coding	4	c.352+43326T>G
chr11	29448955	A	C	PASS	C	intron_variant	MODIFIER	PTPRD_3	PTPRD_3	transcript	XM_038552371.1	protein_coding	4	c.352+43326T>G
chr11	29448955	A	C	PASS	C	intron_variant	MODIFIER	PTPRD_3	PTPRD_3	transcript	XM_038552384.1	protein_coding	4	c.352+43326T>G
chr11	29448955	A	C	PASS	C	intron_variant	MODIFIER	PTPRD_3	PTPRD_3	transcript	XM_038552342.1	protein_coding	12	c.355+43326T>G
chr11	29448955	A	C	PASS	C	intron_variant	MODIFIER	PTPRD_3	PTPRD_3	transcript	XM_038552344.1	protein_coding	13	c.355+43326T>G
chr11	29448955	A	C	PASS	C	intron_variant	MODIFIER	PTPRD_3	PTPRD_3	transcript	XM_038552346.1	protein_coding	13	c.355+43326T>G
chr11	29448955	A	C	PASS	C	intron_variant	MODIFIER	PTPRD_3	PTPRD_3	transcript	XM_038552347.1	protein_coding	13	c.355+43326T>G
chr11	29448955	A	C	PASS	C	intron_variant	MODIFIER	PTPRD_3	PTPRD_3	transcript	XM_038552348.1	protein_coding	13	c.355+43326T>G
chr11	29448955	A	C	PASS	C	intron_variant	MODIFIER	PTPRD_3	PTPRD_3	transcript	XM_038552349.1	protein_coding	13	c.355+43326T>G
chr11	29448955	A	C	PASS	C	intron_variant	MODIFIER	PTPRD_3	PTPRD_3	transcript	XM_038552350.1	protein_coding	13	c.355+43326T>G
chr11	29448955	A	C	PASS	C	intron_variant	MODIFIER	PTPRD_3	PTPRD_3	transcript	XM_038552352.1	protein_coding	13	c.355+43326T>G
chr11	29448955	A	C	PASS	C	intron_variant	MODIFIER	PTPRD_3	PTPRD_3	transcript	XM_038552355.1	protein_coding	13	c.355+43326T>G
chr11	29448955	A	C	PASS	C	intron_variant	MODIFIER	PTPRD_3	PTPRD_3	transcript	XM_038552356.1	protein_coding	13	c.355+43326T>G
chr11	29448955	A	C	PASS	C	intron_variant	MODIFIER	PTPRD_3	PTPRD_3	transcript	XM_038552362.1	protein_coding	13	c.355+43326T>G
chr11	29448955	A	C	PASS	C	intron_variant	MODIFIER	PTPRD_3	PTPRD_3	transcript	XM_038552385.1	protein_coding	13	c.352+43326T>G
chr11	29496791	G	A	PASS	A	intron_variant	MODIFIER	PTPRD_3	PTPRD_3	transcript	XM_038552341.1	protein_coding	11	c.65-722C>T
chr11	29496791	G	A	PASS	A	intron_variant	MODIFIER	PTPRD_3	PTPRD_3	transcript	XM_038552343.1	protein_coding	2	c.65-722C>T
chr11	29496791	G	A	PASS	A	intron_variant	MODIFIER	PTPRD_3	PTPRD_3	transcript	XM_038552376.1	protein_coding	2	c.65-722C>T
chr11	29496791	G	A	PASS	A	intron_variant	MODIFIER	PTPRD_3	PTPRD_3	transcript	XM_038552379.1	protein_coding	2	c.65-722C>T
chr11	29496791	G	A	PASS	A	intron_variant	MODIFIER	PTPRD_3	PTPRD_3	transcript	XM_038552380.1	protein_coding	2	c.65-722C>T
chr11	29496791	G	A	PASS	A	intron_variant	MODIFIER	PTPRD_3	PTPRD_3	transcript	XM_038552381.1	protein_coding	2	c.65-722C>T
chr11	29496791	G	A	PASS	A	intron_variant	MODIFIER	PTPRD_3	PTPRD_3	transcript	XM_038552382.1	protein_coding	2	c.65-722C>T
chr11	29496791	G	A	PASS	A	intron_variant	MODIFIER	PTPRD_3	PTPRD_3	transcript	XM_038552383.1	protein_coding	2	c.65-722C>T
chr11	29496791	G	A	PASS	A	intron_variant	MODIFIER	PTPRD_3	PTPRD_3	transcript	XM_038552373.1	protein_coding	2	c.65-722C>T
chr11	29496791	G	A	PASS	A	intron_variant	MODIFIER	PTPRD_3	PTPRD_3	transcript	XM_038552374.1	protein_coding	2	c.65-722C>T
chr11	29496791	G	A	PASS	A	intron_variant	MODIFIER	PTPRD_3	PTPRD_3	transcript	XM_038552375.1	protein_coding	2	c.65-722C>T
chr11	29496791	G	A	PASS	A	intron_variant	MODIFIER	PTPRD_3	PTPRD_3	transcript	XM_038552378.1	protein_coding	2	c.65-722C>T
chr11	29496791	G	A	PASS	A	intron_variant	MODIFIER	PTPRD_3	PTPRD_3	transcript	XM_038552387.1	protein_coding	2	c.65-722C>T
chr11	29496791	G	A	PASS	A	intron_variant	MODIFIER	PTPRD_3	PTPRD_3	transcript	XM_038552389.1	protein_coding	2	c.65-722C>T
chr11	29496791	G	A	PASS	A	intron_variant	MODIFIER	PTPRD_3	PTPRD_3	transcript	XM_038552367.1	protein_coding	2	c.65-722C>T
chr11	29496791	G	A	PASS	A	intron_variant	MODIFIER	PTPRD_3	PTPRD_3	transcript	XM_038552372.1	protein_coding	2	c.65-722C>T
chr11	29496791	G	A	PASS	A	intron_variant	MODIFIER	PTPRD_3	PTPRD_3	transcript	XM_038552386.1	protein_coding	2	c.65-722C>T
chr11	29496791	G	A	PASS	A	intron_variant	MODIFIER	PTPRD_3	PTPRD_3	transcript	XM_038552345.1	protein_coding	2	c.65-722C>T
chr11	29496791	G	A	PASS	A	intron_variant	MODIFIER	PTPRD_3	PTPRD_3	transcript	XM_038552351.1	protein_coding	2	c.65-722C>T
chr11	29496791	G	A	PASS	A	intron_variant	MODIFIER	PTPRD_3	PTPRD_3	transcript	XM_038552353.1	protein_coding	2	c.65-722C>T
chr11	29496791	G	A	PASS	A	intron_variant	MODIFIER	PTPRD_3	PTPRD_3	transcript	XM_038552354.1	protein_coding	2	c.65-722C>T
chr11	29496791	G	A	PASS	A	intron_variant	MODIFIER	PTPRD_3	PTPRD_3	transcript	XM_038552357.1	protein_coding	2	c.65-722C>T
chr11	29496791	G	A	PASS	A	intron_variant	MODIFIER	PTPRD_3	PTPRD_3	transcript	XM_038552358.1	protein_coding	2	c.65-722C>T
chr11	29496791	G	A	PASS	A	intron_variant	MODIFIER	PTPRD_3	PTPRD_3	transcript	XM_038552359.1	protein_coding	2	c.65-722C>T
chr11	29496791	G	A	PASS	A	intron_variant	MODIFIER	PTPRD_3	PTPRD_3	transcript	XM_038552360.1	protein_coding	2	c.65-722C>T
chr11	29496791	G	A	PASS	A	intron_variant	MODIFIER	PTPRD_3	PTPRD_3	transcript	XM_038552361.1	protein_coding	2	c.65-722C>T
chr11	29496791	G	A	PASS	A	intron_variant	MODIFIER	PTPRD_3	PTPRD_3	transcript	XM_038552363.1	protein_coding	2	c.65-722C>T
chr11	29496791	G	A	PASS	A	intron_variant	MODIFIER	PTPRD_3	PTPRD_3	transcript	XM_038552364.1	protein_coding	2	c.65-722C>T
chr11	29496791	G	A	PASS	A	intron_variant	MODIFIER	PTPRD_3	PTPRD_3	transcript	XM_038552365.1	protein_coding	2	c.65-722C>T
chr11	29496791	G	A	PASS	A	intron_variant	MODIFIER	PTPRD_3	PTPRD_3	transcript	XM_038552366.1	protein_coding	2	c.65-722C>T
chr11	29496791	G	A	PASS	A	intron_variant	MODIFIER	PTPRD_3	PTPRD_3	transcript	XM_038552368.1	protein_coding	2	c.65-722C>T
chr11	29496791	G	A	PASS	A	intron_variant	MODIFIER	PTPRD_3	PTPRD_3	transcript	XM_038552369.1	protein_coding	2	c.65-722C>T
chr11	29496791	G	A	PASS	A	intron_variant	MODIFIER	PTPRD_3	PTPRD_3	transcript	XM_038552370.1	protein_coding	2	c.65-722C>T
chr11	29496791	G	A	PASS	A	intron_variant	MODIFIER	PTPRD_3	PTPRD_3	transcript	XM_038552371.1	protein_coding	2	c.65-722C>T
chr11	29496791	G	A	PASS	A	intron_variant	MODIFIER	PTPRD_3	PTPRD_3	transcript	XM_038552384.1	protein_coding	2	c.65-722C>T
chr11	29496791	G	A	PASS	A	intron_variant	MODIFIER	PTPRD_3	PTPRD_3	transcript	XM_038552342.1	protein_coding	10	c.65-722C>T
chr11	29496791	G	A	PASS	A	intron_variant	MODIFIER	PTPRD_3	PTPRD_3	transcript	XM_038552344.1	protein_coding	11	c.65-722C>T
chr11	29496791	G	A	PASS	A	intron_variant	MODIFIER	PTPRD_3	PTPRD_3	transcript	XM_038552346.1	protein_coding	11	c.65-722C>T
chr11	29496791	G	A	PASS	A	intron_variant	MODIFIER	PTPRD_3	PTPRD_3	transcript	XM_038552347.1	protein_coding	11	c.65-722C>T
chr11	29496791	G	A	PASS	A	intron_variant	MODIFIER	PTPRD_3	PTPRD_3	transcript	XM_038552348.1	protein_coding	11	c.65-722C>T
chr11	29496791	G	A	PASS	A	intron_variant	MODIFIER	PTPRD_3	PTPRD_3	transcript	XM_038552349.1	protein_coding	11	c.65-722C>T
chr11	29496791	G	A	PASS	A	intron_variant	MODIFIER	PTPRD_3	PTPRD_3	transcript	XM_038552350.1	protein_coding	11	c.65-722C>T
chr11	29496791	G	A	PASS	A	intron_variant	MODIFIER	PTPRD_3	PTPRD_3	transcript	XM_038552352.1	protein_coding	11	c.65-722C>T
chr11	29496791	G	A	PASS	A	intron_variant	MODIFIER	PTPRD_3	PTPRD_3	transcript	XM_038552355.1	protein_coding	11	c.65-722C>T
chr11	29496791	G	A	PASS	A	intron_variant	MODIFIER	PTPRD_3	PTPRD_3	transcript	XM_038552356.1	protein_coding	11	c.65-722C>T
chr11	29496791	G	A	PASS	A	intron_variant	MODIFIER	PTPRD_3	PTPRD_3	transcript	XM_038552362.1	protein_coding	11	c.65-722C>T
chr11	29496791	G	A	PASS	A	intron_variant	MODIFIER	PTPRD_3	PTPRD_3	transcript	XM_038552385.1	protein_coding	11	c.65-722C>T
chr11	29542806	C	T	PASS	T	intron_variant	MODIFIER	PTPRD_3	PTPRD_3	transcript	XM_038552341.1	protein_coding	11	c.64+42864G>A
chr11	29542806	C	T	PASS	T	intron_variant	MODIFIER	PTPRD_3	PTPRD_3	transcript	XM_038552343.1	protein_coding	2	c.64+42864G>A
chr11	29542806	C	T	PASS	T	intron_variant	MODIFIER	PTPRD_3	PTPRD_3	transcript	XM_038552376.1	protein_coding	2	c.64+42864G>A
chr11	29542806	C	T	PASS	T	intron_variant	MODIFIER	PTPRD_3	PTPRD_3	transcript	XM_038552379.1	protein_coding	2	c.64+42864G>A
chr11	29542806	C	T	PASS	T	intron_variant	MODIFIER	PTPRD_3	PTPRD_3	transcript	XM_038552380.1	protein_coding	2	c.64+42864G>A
chr11	29542806	C	T	PASS	T	intron_variant	MODIFIER	PTPRD_3	PTPRD_3	transcript	XM_038552381.1	protein_coding	2	c.64+42864G>A
chr11	29542806	C	T	PASS	T	intron_variant	MODIFIER	PTPRD_3	PTPRD_3	transcript	XM_038552382.1	protein_coding	2	c.64+42864G>A
chr11	29542806	C	T	PASS	T	intron_variant	MODIFIER	PTPRD_3	PTPRD_3	transcript	XM_038552383.1	protein_coding	2	c.64+42864G>A
chr11	29542806	C	T	PASS	T	intron_variant	MODIFIER	PTPRD_3	PTPRD_3	transcript	XM_038552373.1	protein_coding	2	c.64+42864G>A
chr11	29542806	C	T	PASS	T	intron_variant	MODIFIER	PTPRD_3	PTPRD_3	transcript	XM_038552374.1	protein_coding	2	c.64+42864G>A
chr11	29542806	C	T	PASS	T	intron_variant	MODIFIER	PTPRD_3	PTPRD_3	transcript	XM_038552375.1	protein_coding	2	c.64+42864G>A
chr11	29542806	C	T	PASS	T	intron_variant	MODIFIER	PTPRD_3	PTPRD_3	transcript	XM_038552378.1	protein_coding	2	c.64+42864G>A
chr11	29542806	C	T	PASS	T	intron_variant	MODIFIER	PTPRD_3	PTPRD_3	transcript	XM_038552387.1	protein_coding	2	c.64+42864G>A
chr11	29542806	C	T	PASS	T	intron_variant	MODIFIER	PTPRD_3	PTPRD_3	transcript	XM_038552389.1	protein_coding	2	c.64+42864G>A
chr11	29542806	C	T	PASS	T	intron_variant	MODIFIER	PTPRD_3	PTPRD_3	transcript	XM_038552367.1	protein_coding	2	c.64+42864G>A
chr11	29542806	C	T	PASS	T	intron_variant	MODIFIER	PTPRD_3	PTPRD_3	transcript	XM_038552372.1	protein_coding	2	c.64+42864G>A
chr11	29542806	C	T	PASS	T	intron_variant	MODIFIER	PTPRD_3	PTPRD_3	transcript	XM_038552386.1	protein_coding	2	c.64+42864G>A
chr11	29542806	C	T	PASS	T	intron_variant	MODIFIER	PTPRD_3	PTPRD_3	transcript	XM_038552345.1	protein_coding	2	c.64+42864G>A
chr11	29542806	C	T	PASS	T	intron_variant	MODIFIER	PTPRD_3	PTPRD_3	transcript	XM_038552351.1	protein_coding	2	c.64+42864G>A
chr11	29542806	C	T	PASS	T	intron_variant	MODIFIER	PTPRD_3	PTPRD_3	transcript	XM_038552353.1	protein_coding	2	c.64+42864G>A
chr11	29542806	C	T	PASS	T	intron_variant	MODIFIER	PTPRD_3	PTPRD_3	transcript	XM_038552354.1	protein_coding	2	c.64+42864G>A
chr11	29542806	C	T	PASS	T	intron_variant	MODIFIER	PTPRD_3	PTPRD_3	transcript	XM_038552357.1	protein_coding	2	c.64+42864G>A
chr11	29542806	C	T	PASS	T	intron_variant	MODIFIER	PTPRD_3	PTPRD_3	transcript	XM_038552358.1	protein_coding	2	c.64+42864G>A
chr11	29542806	C	T	PASS	T	intron_variant	MODIFIER	PTPRD_3	PTPRD_3	transcript	XM_038552359.1	protein_coding	2	c.64+42864G>A
chr11	29542806	C	T	PASS	T	intron_variant	MODIFIER	PTPRD_3	PTPRD_3	transcript	XM_038552360.1	protein_coding	2	c.64+42864G>A
chr11	29542806	C	T	PASS	T	intron_variant	MODIFIER	PTPRD_3	PTPRD_3	transcript	XM_038552361.1	protein_coding	2	c.64+42864G>A
chr11	29542806	C	T	PASS	T	intron_variant	MODIFIER	PTPRD_3	PTPRD_3	transcript	XM_038552363.1	protein_coding	2	c.64+42864G>A
chr11	29542806	C	T	PASS	T	intron_variant	MODIFIER	PTPRD_3	PTPRD_3	transcript	XM_038552364.1	protein_coding	2	c.64+42864G>A
chr11	29542806	C	T	PASS	T	intron_variant	MODIFIER	PTPRD_3	PTPRD_3	transcript	XM_038552365.1	protein_coding	2	c.64+42864G>A
chr11	29542806	C	T	PASS	T	intron_variant	MODIFIER	PTPRD_3	PTPRD_3	transcript	XM_038552366.1	protein_coding	2	c.64+42864G>A
chr11	29542806	C	T	PASS	T	intron_variant	MODIFIER	PTPRD_3	PTPRD_3	transcript	XM_038552368.1	protein_coding	2	c.64+42864G>A
chr11	29542806	C	T	PASS	T	intron_variant	MODIFIER	PTPRD_3	PTPRD_3	transcript	XM_038552369.1	protein_coding	2	c.64+42864G>A
chr11	29542806	C	T	PASS	T	intron_variant	MODIFIER	PTPRD_3	PTPRD_3	transcript	XM_038552370.1	protein_coding	2	c.64+42864G>A
chr11	29542806	C	T	PASS	T	intron_variant	MODIFIER	PTPRD_3	PTPRD_3	transcript	XM_038552371.1	protein_coding	2	c.64+42864G>A
chr11	29542806	C	T	PASS	T	intron_variant	MODIFIER	PTPRD_3	PTPRD_3	transcript	XM_038552384.1	protein_coding	2	c.64+42864G>A
chr11	29542806	C	T	PASS	T	intron_variant	MODIFIER	PTPRD_3	PTPRD_3	transcript	XM_038552342.1	protein_coding	10	c.64+42864G>A
chr11	29542806	C	T	PASS	T	intron_variant	MODIFIER	PTPRD_3	PTPRD_3	transcript	XM_038552344.1	protein_coding	11	c.64+42864G>A
chr11	29542806	C	T	PASS	T	intron_variant	MODIFIER	PTPRD_3	PTPRD_3	transcript	XM_038552346.1	protein_coding	11	c.64+42864G>A
chr11	29542806	C	T	PASS	T	intron_variant	MODIFIER	PTPRD_3	PTPRD_3	transcript	XM_038552347.1	protein_coding	11	c.64+42864G>A
chr11	29542806	C	T	PASS	T	intron_variant	MODIFIER	PTPRD_3	PTPRD_3	transcript	XM_038552348.1	protein_coding	11	c.64+42864G>A
chr11	29542806	C	T	PASS	T	intron_variant	MODIFIER	PTPRD_3	PTPRD_3	transcript	XM_038552349.1	protein_coding	11	c.64+42864G>A
chr11	29542806	C	T	PASS	T	intron_variant	MODIFIER	PTPRD_3	PTPRD_3	transcript	XM_038552350.1	protein_coding	11	c.64+42864G>A
chr11	29542806	C	T	PASS	T	intron_variant	MODIFIER	PTPRD_3	PTPRD_3	transcript	XM_038552352.1	protein_coding	11	c.64+42864G>A
chr11	29542806	C	T	PASS	T	intron_variant	MODIFIER	PTPRD_3	PTPRD_3	transcript	XM_038552355.1	protein_coding	11	c.64+42864G>A
chr11	29542806	C	T	PASS	T	intron_variant	MODIFIER	PTPRD_3	PTPRD_3	transcript	XM_038552356.1	protein_coding	11	c.64+42864G>A
chr11	29542806	C	T	PASS	T	intron_variant	MODIFIER	PTPRD_3	PTPRD_3	transcript	XM_038552362.1	protein_coding	11	c.64+42864G>A
chr11	29542806	C	T	PASS	T	intron_variant	MODIFIER	PTPRD_3	PTPRD_3	transcript	XM_038552385.1	protein_coding	11	c.64+42864G>A
chr11	29551079	A	G	PASS	G	intron_variant	MODIFIER	PTPRD_3	PTPRD_3	transcript	XM_038552341.1	protein_coding	11	c.64+34591T>C
chr11	29551079	A	G	PASS	G	intron_variant	MODIFIER	PTPRD_3	PTPRD_3	transcript	XM_038552343.1	protein_coding	2	c.64+34591T>C
chr11	29551079	A	G	PASS	G	intron_variant	MODIFIER	PTPRD_3	PTPRD_3	transcript	XM_038552376.1	protein_coding	2	c.64+34591T>C
chr11	29551079	A	G	PASS	G	intron_variant	MODIFIER	PTPRD_3	PTPRD_3	transcript	XM_038552379.1	protein_coding	2	c.64+34591T>C
chr11	29551079	A	G	PASS	G	intron_variant	MODIFIER	PTPRD_3	PTPRD_3	transcript	XM_038552380.1	protein_coding	2	c.64+34591T>C
chr11	29551079	A	G	PASS	G	intron_variant	MODIFIER	PTPRD_3	PTPRD_3	transcript	XM_038552381.1	protein_coding	2	c.64+34591T>C
chr11	29551079	A	G	PASS	G	intron_variant	MODIFIER	PTPRD_3	PTPRD_3	transcript	XM_038552382.1	protein_coding	2	c.64+34591T>C
chr11	29551079	A	G	PASS	G	intron_variant	MODIFIER	PTPRD_3	PTPRD_3	transcript	XM_038552383.1	protein_coding	2	c.64+34591T>C
chr11	29551079	A	G	PASS	G	intron_variant	MODIFIER	PTPRD_3	PTPRD_3	transcript	XM_038552373.1	protein_coding	2	c.64+34591T>C
chr11	29551079	A	G	PASS	G	intron_variant	MODIFIER	PTPRD_3	PTPRD_3	transcript	XM_038552374.1	protein_coding	2	c.64+34591T>C
chr11	29551079	A	G	PASS	G	intron_variant	MODIFIER	PTPRD_3	PTPRD_3	transcript	XM_038552375.1	protein_coding	2	c.64+34591T>C
chr11	29551079	A	G	PASS	G	intron_variant	MODIFIER	PTPRD_3	PTPRD_3	transcript	XM_038552378.1	protein_coding	2	c.64+34591T>C
chr11	29551079	A	G	PASS	G	intron_variant	MODIFIER	PTPRD_3	PTPRD_3	transcript	XM_038552387.1	protein_coding	2	c.64+34591T>C
chr11	29551079	A	G	PASS	G	intron_variant	MODIFIER	PTPRD_3	PTPRD_3	transcript	XM_038552389.1	protein_coding	2	c.64+34591T>C
chr11	29551079	A	G	PASS	G	intron_variant	MODIFIER	PTPRD_3	PTPRD_3	transcript	XM_038552367.1	protein_coding	2	c.64+34591T>C
chr11	29551079	A	G	PASS	G	intron_variant	MODIFIER	PTPRD_3	PTPRD_3	transcript	XM_038552372.1	protein_coding	2	c.64+34591T>C
chr11	29551079	A	G	PASS	G	intron_variant	MODIFIER	PTPRD_3	PTPRD_3	transcript	XM_038552386.1	protein_coding	2	c.64+34591T>C
chr11	29551079	A	G	PASS	G	intron_variant	MODIFIER	PTPRD_3	PTPRD_3	transcript	XM_038552345.1	protein_coding	2	c.64+34591T>C
chr11	29551079	A	G	PASS	G	intron_variant	MODIFIER	PTPRD_3	PTPRD_3	transcript	XM_038552351.1	protein_coding	2	c.64+34591T>C
chr11	29551079	A	G	PASS	G	intron_variant	MODIFIER	PTPRD_3	PTPRD_3	transcript	XM_038552353.1	protein_coding	2	c.64+34591T>C
chr11	29551079	A	G	PASS	G	intron_variant	MODIFIER	PTPRD_3	PTPRD_3	transcript	XM_038552354.1	protein_coding	2	c.64+34591T>C
chr11	29551079	A	G	PASS	G	intron_variant	MODIFIER	PTPRD_3	PTPRD_3	transcript	XM_038552357.1	protein_coding	2	c.64+34591T>C
chr11	29551079	A	G	PASS	G	intron_variant	MODIFIER	PTPRD_3	PTPRD_3	transcript	XM_038552358.1	protein_coding	2	c.64+34591T>C
chr11	29551079	A	G	PASS	G	intron_variant	MODIFIER	PTPRD_3	PTPRD_3	transcript	XM_038552359.1	protein_coding	2	c.64+34591T>C
chr11	29551079	A	G	PASS	G	intron_variant	MODIFIER	PTPRD_3	PTPRD_3	transcript	XM_038552360.1	protein_coding	2	c.64+34591T>C
chr11	29551079	A	G	PASS	G	intron_variant	MODIFIER	PTPRD_3	PTPRD_3	transcript	XM_038552361.1	protein_coding	2	c.64+34591T>C
chr11	29551079	A	G	PASS	G	intron_variant	MODIFIER	PTPRD_3	PTPRD_3	transcript	XM_038552363.1	protein_coding	2	c.64+34591T>C
chr11	29551079	A	G	PASS	G	intron_variant	MODIFIER	PTPRD_3	PTPRD_3	transcript	XM_038552364.1	protein_coding	2	c.64+34591T>C
chr11	29551079	A	G	PASS	G	intron_variant	MODIFIER	PTPRD_3	PTPRD_3	transcript	XM_038552365.1	protein_coding	2	c.64+34591T>C
chr11	29551079	A	G	PASS	G	intron_variant	MODIFIER	PTPRD_3	PTPRD_3	transcript	XM_038552366.1	protein_coding	2	c.64+34591T>C
chr11	29551079	A	G	PASS	G	intron_variant	MODIFIER	PTPRD_3	PTPRD_3	transcript	XM_038552368.1	protein_coding	2	c.64+34591T>C
chr11	29551079	A	G	PASS	G	intron_variant	MODIFIER	PTPRD_3	PTPRD_3	transcript	XM_038552369.1	protein_coding	2	c.64+34591T>C
chr11	29551079	A	G	PASS	G	intron_variant	MODIFIER	PTPRD_3	PTPRD_3	transcript	XM_038552370.1	protein_coding	2	c.64+34591T>C
chr11	29551079	A	G	PASS	G	intron_variant	MODIFIER	PTPRD_3	PTPRD_3	transcript	XM_038552371.1	protein_coding	2	c.64+34591T>C
chr11	29551079	A	G	PASS	G	intron_variant	MODIFIER	PTPRD_3	PTPRD_3	transcript	XM_038552384.1	protein_coding	2	c.64+34591T>C
chr11	29551079	A	G	PASS	G	intron_variant	MODIFIER	PTPRD_3	PTPRD_3	transcript	XM_038552342.1	protein_coding	10	c.64+34591T>C
chr11	29551079	A	G	PASS	G	intron_variant	MODIFIER	PTPRD_3	PTPRD_3	transcript	XM_038552344.1	protein_coding	11	c.64+34591T>C
chr11	29551079	A	G	PASS	G	intron_variant	MODIFIER	PTPRD_3	PTPRD_3	transcript	XM_038552346.1	protein_coding	11	c.64+34591T>C
chr11	29551079	A	G	PASS	G	intron_variant	MODIFIER	PTPRD_3	PTPRD_3	transcript	XM_038552347.1	protein_coding	11	c.64+34591T>C
chr11	29551079	A	G	PASS	G	intron_variant	MODIFIER	PTPRD_3	PTPRD_3	transcript	XM_038552348.1	protein_coding	11	c.64+34591T>C
chr11	29551079	A	G	PASS	G	intron_variant	MODIFIER	PTPRD_3	PTPRD_3	transcript	XM_038552349.1	protein_coding	11	c.64+34591T>C
chr11	29551079	A	G	PASS	G	intron_variant	MODIFIER	PTPRD_3	PTPRD_3	transcript	XM_038552350.1	protein_coding	11	c.64+34591T>C
chr11	29551079	A	G	PASS	G	intron_variant	MODIFIER	PTPRD_3	PTPRD_3	transcript	XM_038552352.1	protein_coding	11	c.64+34591T>C
chr11	29551079	A	G	PASS	G	intron_variant	MODIFIER	PTPRD_3	PTPRD_3	transcript	XM_038552355.1	protein_coding	11	c.64+34591T>C
chr11	29551079	A	G	PASS	G	intron_variant	MODIFIER	PTPRD_3	PTPRD_3	transcript	XM_038552356.1	protein_coding	11	c.64+34591T>C
chr11	29551079	A	G	PASS	G	intron_variant	MODIFIER	PTPRD_3	PTPRD_3	transcript	XM_038552362.1	protein_coding	11	c.64+34591T>C
chr11	29551079	A	G	PASS	G	intron_variant	MODIFIER	PTPRD_3	PTPRD_3	transcript	XM_038552385.1	protein_coding	11	c.64+34591T>C
chr11	29798111	A	G	PASS	G	intron_variant	MODIFIER	PTPRD_3	PTPRD_3	transcript	XM_038552341.1	protein_coding	10	c.-104+43278T>C
chr11	29798111	A	G	PASS	G	intron_variant	MODIFIER	PTPRD_3	PTPRD_3	transcript	XM_038552376.1	protein_coding	1	c.-104+43278T>C
chr11	29798111	A	G	PASS	G	intron_variant	MODIFIER	PTPRD_3	PTPRD_3	transcript	XM_038552379.1	protein_coding	1	c.-104+43278T>C
chr11	29798111	A	G	PASS	G	intron_variant	MODIFIER	PTPRD_3	PTPRD_3	transcript	XM_038552380.1	protein_coding	1	c.-104+43278T>C
chr11	29798111	A	G	PASS	G	intron_variant	MODIFIER	PTPRD_3	PTPRD_3	transcript	XM_038552381.1	protein_coding	1	c.-104+43278T>C
chr11	29798111	A	G	PASS	G	intron_variant	MODIFIER	PTPRD_3	PTPRD_3	transcript	XM_038552382.1	protein_coding	1	c.-104+43278T>C
chr11	29798111	A	G	PASS	G	intron_variant	MODIFIER	PTPRD_3	PTPRD_3	transcript	XM_038552383.1	protein_coding	1	c.-104+43278T>C
chr11	29798111	A	G	PASS	G	intron_variant	MODIFIER	PTPRD_3	PTPRD_3	transcript	XM_038552373.1	protein_coding	1	c.-104+43278T>C
chr11	29798111	A	G	PASS	G	intron_variant	MODIFIER	PTPRD_3	PTPRD_3	transcript	XM_038552374.1	protein_coding	1	c.-104+43278T>C
chr11	29798111	A	G	PASS	G	intron_variant	MODIFIER	PTPRD_3	PTPRD_3	transcript	XM_038552375.1	protein_coding	1	c.-104+43278T>C
chr11	29798111	A	G	PASS	G	intron_variant	MODIFIER	PTPRD_3	PTPRD_3	transcript	XM_038552378.1	protein_coding	1	c.-104+43278T>C
chr11	29798111	A	G	PASS	G	intron_variant	MODIFIER	PTPRD_3	PTPRD_3	transcript	XM_038552387.1	protein_coding	1	c.-104+43278T>C
chr11	29798111	A	G	PASS	G	intron_variant	MODIFIER	PTPRD_3	PTPRD_3	transcript	XM_038552389.1	protein_coding	1	c.-104+43278T>C
chr11	29798111	A	G	PASS	G	intron_variant	MODIFIER	PTPRD_3	PTPRD_3	transcript	XM_038552367.1	protein_coding	1	c.-104+43278T>C
chr11	29798111	A	G	PASS	G	intron_variant	MODIFIER	PTPRD_3	PTPRD_3	transcript	XM_038552372.1	protein_coding	1	c.-104+43278T>C
chr11	29798111	A	G	PASS	G	intron_variant	MODIFIER	PTPRD_3	PTPRD_3	transcript	XM_038552386.1	protein_coding	1	c.-104+43278T>C
chr11	29798111	A	G	PASS	G	intron_variant	MODIFIER	PTPRD_3	PTPRD_3	transcript	XM_038552345.1	protein_coding	1	c.-104+43278T>C
chr11	29798111	A	G	PASS	G	intron_variant	MODIFIER	PTPRD_3	PTPRD_3	transcript	XM_038552351.1	protein_coding	1	c.-104+43278T>C
chr11	29798111	A	G	PASS	G	intron_variant	MODIFIER	PTPRD_3	PTPRD_3	transcript	XM_038552353.1	protein_coding	1	c.-104+43278T>C
chr11	29798111	A	G	PASS	G	intron_variant	MODIFIER	PTPRD_3	PTPRD_3	transcript	XM_038552354.1	protein_coding	1	c.-104+43278T>C
chr11	29798111	A	G	PASS	G	intron_variant	MODIFIER	PTPRD_3	PTPRD_3	transcript	XM_038552357.1	protein_coding	1	c.-104+43278T>C
chr11	29798111	A	G	PASS	G	intron_variant	MODIFIER	PTPRD_3	PTPRD_3	transcript	XM_038552358.1	protein_coding	1	c.-104+43278T>C
chr11	29798111	A	G	PASS	G	intron_variant	MODIFIER	PTPRD_3	PTPRD_3	transcript	XM_038552359.1	protein_coding	1	c.-104+43278T>C
chr11	29798111	A	G	PASS	G	intron_variant	MODIFIER	PTPRD_3	PTPRD_3	transcript	XM_038552360.1	protein_coding	1	c.-104+43278T>C
chr11	29798111	A	G	PASS	G	intron_variant	MODIFIER	PTPRD_3	PTPRD_3	transcript	XM_038552361.1	protein_coding	1	c.-104+43278T>C
chr11	29798111	A	G	PASS	G	intron_variant	MODIFIER	PTPRD_3	PTPRD_3	transcript	XM_038552363.1	protein_coding	1	c.-104+43278T>C
chr11	29798111	A	G	PASS	G	intron_variant	MODIFIER	PTPRD_3	PTPRD_3	transcript	XM_038552364.1	protein_coding	1	c.-104+43278T>C
chr11	29798111	A	G	PASS	G	intron_variant	MODIFIER	PTPRD_3	PTPRD_3	transcript	XM_038552365.1	protein_coding	1	c.-104+43278T>C
chr11	29798111	A	G	PASS	G	intron_variant	MODIFIER	PTPRD_3	PTPRD_3	transcript	XM_038552366.1	protein_coding	1	c.-104+43278T>C
chr11	29798111	A	G	PASS	G	intron_variant	MODIFIER	PTPRD_3	PTPRD_3	transcript	XM_038552368.1	protein_coding	1	c.-104+43278T>C
chr11	29798111	A	G	PASS	G	intron_variant	MODIFIER	PTPRD_3	PTPRD_3	transcript	XM_038552369.1	protein_coding	1	c.-104+43278T>C
chr11	29798111	A	G	PASS	G	intron_variant	MODIFIER	PTPRD_3	PTPRD_3	transcript	XM_038552370.1	protein_coding	1	c.-104+43278T>C
chr11	29798111	A	G	PASS	G	intron_variant	MODIFIER	PTPRD_3	PTPRD_3	transcript	XM_038552371.1	protein_coding	1	c.-104+43278T>C
chr11	29798111	A	G	PASS	G	intron_variant	MODIFIER	PTPRD_3	PTPRD_3	transcript	XM_038552384.1	protein_coding	1	c.-104+43278T>C
chr11	29798111	A	G	PASS	G	intron_variant	MODIFIER	PTPRD_3	PTPRD_3	transcript	XM_038552342.1	protein_coding	9	c.-104+43278T>C
chr11	29798111	A	G	PASS	G	intron_variant	MODIFIER	PTPRD_3	PTPRD_3	transcript	XM_038552344.1	protein_coding	10	c.-104+43278T>C
chr11	29798111	A	G	PASS	G	intron_variant	MODIFIER	PTPRD_3	PTPRD_3	transcript	XM_038552346.1	protein_coding	10	c.-104+43278T>C
chr11	29798111	A	G	PASS	G	intron_variant	MODIFIER	PTPRD_3	PTPRD_3	transcript	XM_038552347.1	protein_coding	10	c.-104+43278T>C
chr11	29798111	A	G	PASS	G	intron_variant	MODIFIER	PTPRD_3	PTPRD_3	transcript	XM_038552348.1	protein_coding	10	c.-104+43278T>C
chr11	29798111	A	G	PASS	G	intron_variant	MODIFIER	PTPRD_3	PTPRD_3	transcript	XM_038552349.1	protein_coding	10	c.-104+43278T>C
chr11	29798111	A	G	PASS	G	intron_variant	MODIFIER	PTPRD_3	PTPRD_3	transcript	XM_038552350.1	protein_coding	10	c.-104+43278T>C
chr11	29798111	A	G	PASS	G	intron_variant	MODIFIER	PTPRD_3	PTPRD_3	transcript	XM_038552352.1	protein_coding	10	c.-104+43278T>C
chr11	29798111	A	G	PASS	G	intron_variant	MODIFIER	PTPRD_3	PTPRD_3	transcript	XM_038552355.1	protein_coding	10	c.-104+43278T>C
chr11	29798111	A	G	PASS	G	intron_variant	MODIFIER	PTPRD_3	PTPRD_3	transcript	XM_038552356.1	protein_coding	10	c.-104+43278T>C
chr11	29798111	A	G	PASS	G	intron_variant	MODIFIER	PTPRD_3	PTPRD_3	transcript	XM_038552362.1	protein_coding	10	c.-104+43278T>C
chr11	29798111	A	G	PASS	G	intron_variant	MODIFIER	PTPRD_3	PTPRD_3	transcript	XM_038552385.1	protein_coding	10	c.-104+43278T>C
chr11	29872867	T	C	PASS	C	intron_variant	MODIFIER	PTPRD_3	PTPRD_3	transcript	XM_038552341.1	protein_coding	9	c.-139-31443A>G
chr11	29872867	T	C	PASS	C	intron_variant	MODIFIER	PTPRD_3	PTPRD_3	transcript	XM_038552342.1	protein_coding	8	c.-139-31443A>G
chr11	29872867	T	C	PASS	C	intron_variant	MODIFIER	PTPRD_3	PTPRD_3	transcript	XM_038552344.1	protein_coding	9	c.-139-31443A>G
chr11	29872867	T	C	PASS	C	intron_variant	MODIFIER	PTPRD_3	PTPRD_3	transcript	XM_038552346.1	protein_coding	9	c.-139-31443A>G
chr11	29872867	T	C	PASS	C	intron_variant	MODIFIER	PTPRD_3	PTPRD_3	transcript	XM_038552347.1	protein_coding	9	c.-139-31443A>G
chr11	29872867	T	C	PASS	C	intron_variant	MODIFIER	PTPRD_3	PTPRD_3	transcript	XM_038552348.1	protein_coding	9	c.-139-31443A>G
chr11	29872867	T	C	PASS	C	intron_variant	MODIFIER	PTPRD_3	PTPRD_3	transcript	XM_038552349.1	protein_coding	9	c.-139-31443A>G
chr11	29872867	T	C	PASS	C	intron_variant	MODIFIER	PTPRD_3	PTPRD_3	transcript	XM_038552350.1	protein_coding	9	c.-139-31443A>G
chr11	29872867	T	C	PASS	C	intron_variant	MODIFIER	PTPRD_3	PTPRD_3	transcript	XM_038552352.1	protein_coding	9	c.-139-31443A>G
chr11	29872867	T	C	PASS	C	intron_variant	MODIFIER	PTPRD_3	PTPRD_3	transcript	XM_038552355.1	protein_coding	9	c.-139-31443A>G
chr11	29872867	T	C	PASS	C	intron_variant	MODIFIER	PTPRD_3	PTPRD_3	transcript	XM_038552356.1	protein_coding	9	c.-139-31443A>G
chr11	29872867	T	C	PASS	C	intron_variant	MODIFIER	PTPRD_3	PTPRD_3	transcript	XM_038552362.1	protein_coding	9	c.-139-31443A>G
chr11	29872867	T	C	PASS	C	intron_variant	MODIFIER	PTPRD_3	PTPRD_3	transcript	XM_038552385.1	protein_coding	9	c.-139-31443A>G
chr11	29924955	C	A	PASS	A	intron_variant	MODIFIER	PTPRD_3	PTPRD_3	transcript	XM_038552341.1	protein_coding	9	c.-140+68788G>T
chr11	29924955	C	A	PASS	A	intron_variant	MODIFIER	PTPRD_3	PTPRD_3	transcript	XM_038552342.1	protein_coding	8	c.-140+68788G>T
chr11	29924955	C	A	PASS	A	intron_variant	MODIFIER	PTPRD_3	PTPRD_3	transcript	XM_038552344.1	protein_coding	9	c.-140+68788G>T
chr11	29924955	C	A	PASS	A	intron_variant	MODIFIER	PTPRD_3	PTPRD_3	transcript	XM_038552346.1	protein_coding	9	c.-140+68788G>T
chr11	29924955	C	A	PASS	A	intron_variant	MODIFIER	PTPRD_3	PTPRD_3	transcript	XM_038552347.1	protein_coding	9	c.-140+68788G>T
chr11	29924955	C	A	PASS	A	intron_variant	MODIFIER	PTPRD_3	PTPRD_3	transcript	XM_038552348.1	protein_coding	9	c.-140+68788G>T
chr11	29924955	C	A	PASS	A	intron_variant	MODIFIER	PTPRD_3	PTPRD_3	transcript	XM_038552349.1	protein_coding	9	c.-140+68788G>T
chr11	29924955	C	A	PASS	A	intron_variant	MODIFIER	PTPRD_3	PTPRD_3	transcript	XM_038552350.1	protein_coding	9	c.-140+68788G>T
chr11	29924955	C	A	PASS	A	intron_variant	MODIFIER	PTPRD_3	PTPRD_3	transcript	XM_038552352.1	protein_coding	9	c.-140+68788G>T
chr11	29924955	C	A	PASS	A	intron_variant	MODIFIER	PTPRD_3	PTPRD_3	transcript	XM_038552355.1	protein_coding	9	c.-140+68788G>T
chr11	29924955	C	A	PASS	A	intron_variant	MODIFIER	PTPRD_3	PTPRD_3	transcript	XM_038552356.1	protein_coding	9	c.-140+68788G>T
chr11	29924955	C	A	PASS	A	intron_variant	MODIFIER	PTPRD_3	PTPRD_3	transcript	XM_038552362.1	protein_coding	9	c.-140+68788G>T
chr11	29924955	C	A	PASS	A	intron_variant	MODIFIER	PTPRD_3	PTPRD_3	transcript	XM_038552385.1	protein_coding	9	c.-140+68788G>T
chr11	29940513	C	T	PASS	T	intron_variant	MODIFIER	PTPRD_3	PTPRD_3	transcript	XM_038552341.1	protein_coding	9	c.-140+53230G>A
chr11	29940513	C	T	PASS	T	intron_variant	MODIFIER	PTPRD_3	PTPRD_3	transcript	XM_038552342.1	protein_coding	8	c.-140+53230G>A
chr11	29940513	C	T	PASS	T	intron_variant	MODIFIER	PTPRD_3	PTPRD_3	transcript	XM_038552344.1	protein_coding	9	c.-140+53230G>A
chr11	29940513	C	T	PASS	T	intron_variant	MODIFIER	PTPRD_3	PTPRD_3	transcript	XM_038552346.1	protein_coding	9	c.-140+53230G>A
chr11	29940513	C	T	PASS	T	intron_variant	MODIFIER	PTPRD_3	PTPRD_3	transcript	XM_038552347.1	protein_coding	9	c.-140+53230G>A
chr11	29940513	C	T	PASS	T	intron_variant	MODIFIER	PTPRD_3	PTPRD_3	transcript	XM_038552348.1	protein_coding	9	c.-140+53230G>A
chr11	29940513	C	T	PASS	T	intron_variant	MODIFIER	PTPRD_3	PTPRD_3	transcript	XM_038552349.1	protein_coding	9	c.-140+53230G>A
chr11	29940513	C	T	PASS	T	intron_variant	MODIFIER	PTPRD_3	PTPRD_3	transcript	XM_038552350.1	protein_coding	9	c.-140+53230G>A
chr11	29940513	C	T	PASS	T	intron_variant	MODIFIER	PTPRD_3	PTPRD_3	transcript	XM_038552352.1	protein_coding	9	c.-140+53230G>A
chr11	29940513	C	T	PASS	T	intron_variant	MODIFIER	PTPRD_3	PTPRD_3	transcript	XM_038552355.1	protein_coding	9	c.-140+53230G>A
chr11	29940513	C	T	PASS	T	intron_variant	MODIFIER	PTPRD_3	PTPRD_3	transcript	XM_038552356.1	protein_coding	9	c.-140+53230G>A
chr11	29940513	C	T	PASS	T	intron_variant	MODIFIER	PTPRD_3	PTPRD_3	transcript	XM_038552362.1	protein_coding	9	c.-140+53230G>A
chr11	29940513	C	T	PASS	T	intron_variant	MODIFIER	PTPRD_3	PTPRD_3	transcript	XM_038552385.1	protein_coding	9	c.-140+53230G>A
chr11	29994381	A	T	PASS	T	intron_variant	MODIFIER	PTPRD_3	PTPRD_3	transcript	XM_038552341.1	protein_coding	8	c.-197-581T>A
chr11	29994381	A	T	PASS	T	intron_variant	MODIFIER	PTPRD_3	PTPRD_3	transcript	XM_038552342.1	protein_coding	7	c.-197-581T>A
chr11	29994381	A	T	PASS	T	intron_variant	MODIFIER	PTPRD_3	PTPRD_3	transcript	XM_038552344.1	protein_coding	8	c.-197-581T>A
chr11	29994381	A	T	PASS	T	intron_variant	MODIFIER	PTPRD_3	PTPRD_3	transcript	XM_038552346.1	protein_coding	8	c.-197-581T>A
chr11	29994381	A	T	PASS	T	intron_variant	MODIFIER	PTPRD_3	PTPRD_3	transcript	XM_038552347.1	protein_coding	8	c.-197-581T>A
chr11	29994381	A	T	PASS	T	intron_variant	MODIFIER	PTPRD_3	PTPRD_3	transcript	XM_038552348.1	protein_coding	8	c.-197-581T>A
chr11	29994381	A	T	PASS	T	intron_variant	MODIFIER	PTPRD_3	PTPRD_3	transcript	XM_038552349.1	protein_coding	8	c.-197-581T>A
chr11	29994381	A	T	PASS	T	intron_variant	MODIFIER	PTPRD_3	PTPRD_3	transcript	XM_038552350.1	protein_coding	8	c.-197-581T>A
chr11	29994381	A	T	PASS	T	intron_variant	MODIFIER	PTPRD_3	PTPRD_3	transcript	XM_038552352.1	protein_coding	8	c.-197-581T>A
chr11	29994381	A	T	PASS	T	intron_variant	MODIFIER	PTPRD_3	PTPRD_3	transcript	XM_038552355.1	protein_coding	8	c.-197-581T>A
chr11	29994381	A	T	PASS	T	intron_variant	MODIFIER	PTPRD_3	PTPRD_3	transcript	XM_038552356.1	protein_coding	8	c.-197-581T>A
chr11	29994381	A	T	PASS	T	intron_variant	MODIFIER	PTPRD_3	PTPRD_3	transcript	XM_038552362.1	protein_coding	8	c.-197-581T>A
chr11	29994381	A	T	PASS	T	intron_variant	MODIFIER	PTPRD_3	PTPRD_3	transcript	XM_038552385.1	protein_coding	8	c.-197-581T>A
chr11	30014159	C	T	PASS	T	intron_variant	MODIFIER	PTPRD_3	PTPRD_3	transcript	XM_038552341.1	protein_coding	8	c.-197-20359G>A
chr11	30014159	C	T	PASS	T	intron_variant	MODIFIER	PTPRD_3	PTPRD_3	transcript	XM_038552342.1	protein_coding	7	c.-197-20359G>A
chr11	30014159	C	T	PASS	T	intron_variant	MODIFIER	PTPRD_3	PTPRD_3	transcript	XM_038552344.1	protein_coding	8	c.-197-20359G>A
chr11	30014159	C	T	PASS	T	intron_variant	MODIFIER	PTPRD_3	PTPRD_3	transcript	XM_038552346.1	protein_coding	8	c.-197-20359G>A
chr11	30014159	C	T	PASS	T	intron_variant	MODIFIER	PTPRD_3	PTPRD_3	transcript	XM_038552347.1	protein_coding	8	c.-197-20359G>A
chr11	30014159	C	T	PASS	T	intron_variant	MODIFIER	PTPRD_3	PTPRD_3	transcript	XM_038552348.1	protein_coding	8	c.-197-20359G>A
chr11	30014159	C	T	PASS	T	intron_variant	MODIFIER	PTPRD_3	PTPRD_3	transcript	XM_038552349.1	protein_coding	8	c.-197-20359G>A
chr11	30014159	C	T	PASS	T	intron_variant	MODIFIER	PTPRD_3	PTPRD_3	transcript	XM_038552350.1	protein_coding	8	c.-197-20359G>A
chr11	30014159	C	T	PASS	T	intron_variant	MODIFIER	PTPRD_3	PTPRD_3	transcript	XM_038552352.1	protein_coding	8	c.-197-20359G>A
chr11	30014159	C	T	PASS	T	intron_variant	MODIFIER	PTPRD_3	PTPRD_3	transcript	XM_038552355.1	protein_coding	8	c.-197-20359G>A
chr11	30014159	C	T	PASS	T	intron_variant	MODIFIER	PTPRD_3	PTPRD_3	transcript	XM_038552356.1	protein_coding	8	c.-197-20359G>A
chr11	30014159	C	T	PASS	T	intron_variant	MODIFIER	PTPRD_3	PTPRD_3	transcript	XM_038552362.1	protein_coding	8	c.-197-20359G>A
[truncated: 3,496 more rows]
